# Supplementary material for: Feasibility of screening for cognitive impairment among older persons and referral by community health workers in Wakiso district, Uganda
Source: BMC Psychiatry. 2023 Jul 24;23:533. doi: 10.1186/s12888-023-05015-0 (PMC10367281; doi:10.1186/s12888-023-05015-0)
Supplement: Supplementary file 1 — Supplementary Material 1 [file 12888_2023_5015_MOESM1_ESM.xlsx]

## Sheet: dataset for the study
Excel spreadsheet for dataset used in this study
Assessment date	Participant ID	Year of birth	Age	Sex	Marital status	What tribe do you belong to?	Address (Village)	Level of education	If other education please specify	What is your current employment status	Physical health conditions	Physical health conditions/HIV	Physical health conditions/Hepatitis B/C	Physical health conditions/Cancer	Physical health conditions/High Blood Pressure	Physical health conditions/Cardiovascular diseases like stroke	Physical health conditions/Obesity	Physical health conditions/Diabetes mellitus	Physical health conditions/Other	If other please specify	AD8 Dementia screening Participant ID	Interviewer ID	Date	Answered by	If informant or both, the patient is your ......?	1. Problems with judgement	2. Less interest in hobbies/activities	3. Repeats the same things over and over	4. Trouble learning how to use a tool, appliance or gadget	5. Forgets correct month or year	6. Trouble handling complicated financial affairs	7. Trouble remembering appointments	8. Daily problems with thinking and/ or memory	TOTAL AD8 SCORE	Scoring	AD8 Dementia screening participant ID	Interviewer ID	Date	Answered by	If informant or both, the patient is your....?	1. Problems with judgement	2. Less interest in hobbies/activities	3. Repeats the same things over and over	4. Trouble learning how to use a tool, appliance or gadget	5. Forgets correct month or year	6. Trouble handling complicated financial affairs	7. Trouble remembering appointments	8. Daily problems with thinking and/or memory	TOTAL AD8 SCORE
2021-02-12	01/120	1950	71	Male	Married/Co-habiting	Muganda	Magere	Primary education or less		Paid or self-employment(part time)	Diabetes mellitus	0	0	0	0	0	0	1	0		02/120	01	2021-02-12	Patient		No, no change	No, No change	No, no change	No, no change	No, no change	No, no change	No, no change	No, no change	0	0-1(normal cognition)	02/120	01/007	2021-02-12	Patient		No, no change	No, no change	No, no change	No no change	No, No change	No, no change	No, no change	No, no change	0
2020-10-23	02/001	1945	76	Female	Widow/widower	Muganda	Seeta	Secondary education		Unemployed	High Blood Pressure	0	0	0	1	0	0	0	0		02/001	01/003	2020-10-23	Informant	Mother	No, no change	No, No change	No, no change	No, no change	No, no change	No, no change	No, no change	No, no change	0	0-1(normal cognition)	02/001	01	2020-10-23	Informant	Mother	No, no change	No, no change	No, no change	No no change	No, No change	No, no change	No, no change	No, no change	0
2020-10-23	02/002	1941	80	Male	Separated/Divorced	Muganda	Seeta	Secondary education		Retired due to age - NOT on pension	Cardiovascular diseases like stroke Diabetes mellitus	0	0	0	0	1	0	1	0		02/002	01	2020-10-23	Both	Tata	Yes, A change	No, No change	No, no change	No, no change	Yes, a change	No, no change	Yes, a change	No, no change	3	>/= 2 (cognitive impairment is likely to be present)	02/002	01/003	2020-10-23	Both	Father	Yes, a change	Yes, a change	Yes, a change	Yes, a change	No, No change	Yes, a change	No, no change	Yes, a change	6
2020-10-23	02/003	1959	62	Female	Widow/widower	Muganda	Seeta	Primary education or less		Unemployed	Other	0	0	0	0	0	0	0	1	Petic ulcer	02/003	01	2020-10-23	Patient		No, no change	No, No change	No, no change	No, no change	No, no change	No, no change	No, no change	No, no change	0	0-1(normal cognition)	02/003	01/003	2020-10-23	Patient		No, no change	No, no change	No, no change	No no change	No, No change	No, no change	No, no change	No, no change	0
2020-10-23	02/004	1951	70	Female	Separated/Divorced	Muganda	Seeta	No formal education		Unemployed	Other	0	0	0	0	0	0	0	1	None	02/004	01	2020-10-23	Both	Aunt	No, no change	No, No change	No, no change	Yes, a change	Yes, a change	No, no change	No, no change	Yes, a change	3	>/= 2 (cognitive impairment is likely to be present)	02/004	01/003	2020-10-23	Both	Aunt	No, no change	No, no change	Yes, a change	Yes, a change	Yes, a change	No, no change	No, no change	N/A Don't know	4
2020-10-23	02/005	1957	64	Female	Married/Co-habiting	Muganda	Seeta	Secondary education		Retired due to age - NOT on pension	Diabetes mellitus	0	0	0	0	0	0	1	0		02/005	01	2020-10-23	Both	Grand mother	No, no change	No, No change	No, no change	No, no change	No, no change	No, no change	No, no change	Yes, a change	1	0-1(normal cognition)	02/005	01/003	2020-10-23	Both	Grand mother	No, no change	No, no change	No, no change	No no change	No, No change	No, no change	No, no change	No, no change	0
2020-10-23	02/006	1943	78	Female	Widow/widower	Mukyotara	Seeta	Secondary education		Retired due to age - NOT on pension	Cardiovascular diseases like stroke	0	0	0	0	1	0	0	0		02/006	01	2020-10-23	Both	Grand mother	No, no change	No, No change	No, no change	No, no change	Yes, a change	No, no change	Yes, a change	N/A Don't know	2	>/= 2 (cognitive impairment is likely to be present)	02/006	01/003	2020-10-23	Both	Grand mother	No, no change	No, no change	No, no change	No no change	Yes, a change	No, no change	Yes a change	N/A Don't know	2
2021-02-01	02/007	1952	69	Female	Widow/widower	Buganda	Kazinga	Primary education or less		Paid or self-employment(part time)	High Blood Pressure	0	0	0	1	0	0	0	0		02/007	01	2021-02-01	Patient		No, no change	No, No change	No, no change	Yes, a change	Yes, a change	No, no change	No, no change	Yes, a change	3	>/= 2 (cognitive impairment is likely to be present)	02/007	01/005	2021-02-01	Patient		N/A, Don't know	No, no change	No, no change	No no change	No, No change	No, no change	No, no change	Yes, a change	1
2021-02-01	02/008	1952	69	Female	Widow/widower	Buganda	Kazinga	No formal education		Paid or self-employment(part time)	High Blood Pressure	0	0	0	1	0	0	0	0		02/008	01	2021-02-01	Patient		No, no change	No, No change	No, no change	No, no change	No, no change	No, no change	No, no change	No, no change	0	0-1(normal cognition)	02/008	001/005	2021-02-01	Patient		No, no change	No, no change	No, no change	No no change	No, No change	No, no change	No, no change	No, no change	0
2021-02-01	02/009*	1945	76	Female	Separated/Divorced	Muganda	Kazinga	Primary education or less		Retired due to age-on pension	High Blood Pressure Other	0	0	0	1	0	0	0	1	Peptic ulcers	02/009	01	2021-02-01	Patient		No, no change	No, No change	No, no change	No, no change	No, no change	No, no change	No, no change	No, no change	0	0-1(normal cognition)	02/009	001/005	2021-02-01	Patient		No, no change	No, no change	No, no change	No no change	No, No change	No, no change	Yes a change	No, no change	1
2021-02-01	02/010	1945	76	Female	Single/unmarried	Muganda		Secondary education		Paid or self-employment(part time)	Other	0	0	0	0	0	0	0	1	None	02/010	01	2021-02-01	Patient		No, no change	No, No change	Yes, a change	No, no change	Yes, a change	No, no change	Yes, a change	Yes, a change	4	>/= 2 (cognitive impairment is likely to be present)	02/010	001/005	2021-02-01	Patient		No, no change	No, no change	Yes, a change	No no change	Yes, a change	No, no change	No, no change	Yes, a change	3
2021-02-01	02/011	1952	69	Male	Married/Co-habiting	Muganda		Secondary education		Retired due to age-on pension	Other	0	0	0	0	0	0	0	1	None	02/011	01	2021-02-01	Patient		No, no change	No, No change	No, no change	No, no change	No, no change	No, no change	No, no change	No, no change	0	0-1(normal cognition)	02/011	01/005	2021-02-01	Patient		No, no change	No, no change	No, no change	No no change	No, No change	No, no change	No, no change	No, no change	0
2021-02-01	02/012	1958	63	Female	Widow/widower	Muganda	Kazinga	Secondary education		Paid or self-employment(part time)	High Blood Pressure	0	0	0	1	0	0	0	0		02/012	01	2021-02-01	Patient		No, no change	No, No change	No, no change	No, no change	No, no change	No, no change	Yes, a change	No, no change	1	0-1(normal cognition)	02/012	001/005	2021-02-01	Patient		No, no change	No, no change	No, no change	No no change	No, No change	No, no change	Yes a change	No, no change	1
2021-02-01	02/013	1940	81	Female	Widow/widower	Muganda		Tertiary/further education		Retired due to age-on pension	Other	0	0	0	0	0	0	0	1	None	02/013	01	2021-02-01	Patient		No, no change	No, No change	No, no change	No, no change	No, no change	No, no change	No, no change	Yes, a change	1	0-1(normal cognition)	02/013	01/005	2021-02-01	Patient		No, no change	No, no change	No, no change	No no change	No, No change	No, no change	No, no change	Yes, a change	1
2021-02-01	02/014	1941	80	Female	Married/Co-habiting	Mululu (Arua)		Primary education or less		Unemployed	High Blood Pressure Diabetes mellitus Other	0	0	0	1	0	0	1	1	Peptic ulcers	02/014	01	2021-02-01	Patient		No, no change	No, No change	No, no change	No, no change	No, no change	No, no change	No, no change	No, no change	0	0-1(normal cognition)	02/014	001/005	2021-02-01	Patient		No, no change	No, no change	No, no change	No no change	No, No change	No, no change	No, no change	Yes, a change	1
2021-02-01	02/016	1939	82	Female	Widow/widower	Muganda		Primary education or less		Retired due to age-on pension	Other	0	0	0	0	0	0	0	1	None	02/016	01	2021-03-01	Patient		No, no change	No, No change	No, no change	No, no change	No, no change	No, no change	No, no change	No, no change	0	0-1(normal cognition)	02/016	001/005	2021-02-01	Patient		No, no change	No, no change	No, no change	No no change	No, No change	No, no change	No, no change	No, no change	0
2021-02-02	02/017	1944	77	Male	Married/Co-habiting	Muganda	Kito/ magere	Secondary education		Retired due to age-on pension	High Blood Pressure Other	0	0	0	1	0	0	0	1	Stroke	02/017	01	2021-02-02	Both	Husband	No, no change	No, No change	No, no change	No, no change	Yes, a change	Yes, a change	No, no change	Yes, a change	3	>/= 2 (cognitive impairment is likely to be present)	02/017	01/004		Both	Mama	No, no change	Yes, a change	No, no change	Yes, a change	Yes, a change	Yes, a change	Yes a change	Yes, a change	6
2021-02-02	02/018	1945	76	Female	Married/Co-habiting	Muganda	Kito/ magere	Primary education or less		Paid or self-employment(part time)	Other	0	0	0	0	0	0	0	1	Peptic ulcers	02/018	01	2021-02-02	Patient		No, no change	Yes, a change	No, no change	No, no change	No, no change	No, no change	No, no change	No, no change	1	0-1(normal cognition)	02/018	01/004	2021-02-02	Patient		No, no change	Yes, a change	No, no change	No no change	No, No change	Yes, a change	No, no change	No, no change	1
2021-02-02	02/019	1952	69	Female	Widow/widower			Primary education or less		Retired due to age-on pension	High Blood Pressure	0	0	0	1	0	0	0	0		02/019	01	2021-02-02	Patient		No, no change	Yes, a change	Yes, a change	No, no change	No, no change	No, no change	No, no change	No, no change	2	>/= 2 (cognitive impairment is likely to be present)	02/019	01/004	2021-02-02	Patient		No, no change	Yes, a change	Yes, a change	No no change	No, No change	No, no change	No, no change	No, no change	2
2021-02-02	02/020	1925	96	Female	Widow/widower	Muganda	Kito/ magere	Secondary education		Unemployed	Other	0	0	0	0	0	0	0	1	None	02/020	01	2021-02-02	Patient		No, no change	No, No change	Yes, a change	No, no change	No, no change	No, no change	No, no change	No, no change	1	0-1(normal cognition)	02/020	01/004	2021-02-02	Patient		No, no change	Yes, a change	Yes, a change	No no change	No, No change	No, no change	No, no change	No, no change	2
2021-02-02	02/021	1937	84	Female	Widow/widower	Muganda	Kito/ magere	Other education	Junior school level	Unemployed	High Blood Pressure Other	0	0	0	1	0	0	0	1	Peptic ulcers	02/021	01	2021-02-02	Patient		No, no change	No, No change	No, no change	No, no change	No, no change	No, no change	No, no change	No, no change	0	0-1(normal cognition)	02/021	01/004	2021-02-02	Patient		No, no change	No, no change	No, no change	No no change	No, No change	No, no change	No, no change	No, no change	0
2021-02-02	02/023	1945	76	Female	Widow/widower	Mugishu	Kito/ magere	Primary education or less		Housewife/husband	High Blood Pressure Other	0	0	0	1	0	0	0	1	Asthma	02/023	01	2021-02-02	Patient		No, no change	No, No change	No, no change	No, no change	No, no change	No, no change	No, no change	No, no change	0	0-1(normal cognition)	02/023	01/004	2021-02-02	Patient		No, no change	No, no change	No, no change	No no change	No, No change	No, no change	No, no change	No, no change	0
2021-02-02	02/024	1960	61	Male	Married/Co-habiting	Mukiga	Kito magere	Secondary education		Unemployed	Other	0	0	0	0	0	0	0	1	None	02/024	01	2021-02-02	Patient		No, no change	No, No change	No, no change	No, no change	No, no change	No, no change	No, no change	Yes, a change	0	0-1(normal cognition)	02/024	01/004	2021-02-02	Patient		Yes, a change	Yes, a change	No, no change	No no change	No, No change	No, no change	No, no change	No, no change	1
2021-02-02	02/025	1940	81	Female	Widow/widower	Mutoro	Kito/ magere	Primary education or less		Unemployed	High Blood Pressure	0	0	0	1	0	0	0	0		02/025	01	2021-02-02	Patient		No, no change	No, No change	Yes, a change	No, no change	No, no change	No, no change	No, no change	No, no change	1	0-1(normal cognition)	02/025	01/004	2021-02-02	Patient		No, no change	No, no change	No, no change	No no change	No, No change	No, no change	No, no change	No, no change	0
2021-02-02	02/026	1957	64	Female	Married/Co-habiting	Mufumbira	Kito/magere	Secondary education		Retired due to age-on pension	Other	0	0	0	0	0	0	0	1	None	02/026	01	2021-02-02	Patient		No, no change	No, No change	No, no change	No, no change	No, no change	No, no change	No, no change	No, no change	0	0-1(normal cognition)	02/026	01/004	2021-02-02	Patient		No, no change	No, no change	No, no change	No no change	No, No change	No, no change	No, no change	No, no change	0
2021-02-03	02/028	1941	80	Female	Widow/widower	Muganda	Seta	Primary education or less		Unemployed	High Blood Pressure	0	0	0	1	0	0	0	0		02/028	01	2021-02-03	Both	Grand mother	No, no change	No, No change	No, no change	No, no change	No, no change	No, no change	No, no change	Yes, a change	1	0-1(normal cognition)	02/028	01/003	2021-02-03	Both	Grand mother	No, no change	No, no change	No, no change	No no change	No, No change	No, no change	No, no change	Yes, a change	1
2021-02-03	02/030	1958	63	Female	Married/Co-habiting	Motoro	Seta	Secondary education		Paid or self-employment(part time)	Other	0	0	0	0	0	0	0	1	None	02/030	01	2021-02-03	Patient		No, no change	No, No change	No, no change	No, no change	No, no change	No, no change	No, no change	No, no change	0	0-1(normal cognition)	02/030	01/003	2021-02-03	Patient		No, no change	No, no change	No, no change	No no change	No, No change	No, no change	No, no change	No, no change	0
2021-02-03	02/031	1950	71	Female	Married/Co-habiting	Muganda	Seta	Secondary education		Paid or self-employment(part time)	Other	0	0	0	0	0	0	0	1	None	02/031	01	2021-02-03	Informant	Mwami	No, no change	No, No change	No, no change	No, no change	No, no change	No, no change	No, no change	Yes, a change	1	0-1(normal cognition)	02/031	01/003	2021-02-03	Informant	Hasband	No, no change	No, no change	Yes, a change	No no change	No, No change	No, no change	No, no change	Yes, a change	2
2021-02-03	02/032	1951	70	Female	Separated/Divorced	Muganda	Seeta	Primary education or less		Unemployed	Other	0	0	0	0	0	0	0	1	None	02/032	01	2021-02-03	Patient		No, no change	No, No change	No, no change	No, no change	No, no change	No, no change	Yes, a change	Yes, a change	2	>/= 2 (cognitive impairment is likely to be present)	02/032	01/003	2021-02-03	Patient		No, no change	No, no change	No, no change	No no change	No, No change	No, no change	Yes a change	Yes, a change	2
2021-02-03	02/033	1952	69	Female	Widow/widower	Muganda	Seeta	Other education	Junior 3	Paid or self-employment(part time)	High Blood Pressure	0	0	0	1	0	0	0	0		02/033	01	2021-02-03	Patient		No, no change	No, No change	No, no change	No, no change	No, no change	No, no change	No, no change	No, no change	0	0-1(normal cognition)	02/033	01/003	2021-02-03	Patient		No, no change	No, no change	No, no change	No no change	No, No change	No, no change	No, no change	No, no change	0
2021-02-03	02/034	1954	67	Male	Married/Co-habiting	Muganda	Seeta	Secondary education		Paid or self-employment(part time)	Diabetes mellitus	0	0	0	0	0	0	1	0		02/034	01	2021-02-03	Patient		No, no change	No, No change	No, no change	No, no change	No, no change	No, no change	No, no change	No, no change	0	0-1(normal cognition)	02/034	01/003	2021-02-03	Patient		No, no change	No, no change	No, no change	No no change	No, No change	No, no change	No, no change	No, no change	0
2021-02-03	02/035	1951	70	Female	Separated/Divorced	Muganda	Seta	Primary education or less		Paid or self-employment(part time)	High Blood Pressure	0	0	0	1	0	0	0	0		02/035	01	2021-02-03	Patient		No, no change	No, No change	No, no change	No, no change	No, no change	No, no change	No, no change	No, no change	0	0-1(normal cognition)	02/035	01/003	2021-02-03	Patient		No, no change	No, no change	No, no change	No no change	No, No change	No, no change	No, no change	No, no change	0
2021-02-03	02/037	1955	66	Female	Married/Co-habiting	Muganda	Seta	Primary education or less		Paid or self-employment(part time)	Other	0	0	0	0	0	0	0	1	None	02/037	01	2021-02-03	Patient		No, no change	No, No change	No, no change	No, no change	No, no change	No, no change	No, no change	No, no change	0	0-1(normal cognition)	02/037	01/003	2021-02-03	Patient		No, no change	No, no change	No, no change	No no change	No, No change	No, no change	No, no change	No, no change	0
2021-02-03	02/038	1961	60	Male	Married/Co-habiting	Muganda	Seta	Secondary education		Paid or self-employment(part time)	Other	0	0	0	0	0	0	0	1	Peptic ulcers	02/038	01	2021-02-03	Patient		No, no change	No, No change	No, no change	No, no change	No, no change	No, no change	Yes, a change	No, no change	4	0-1(normal cognition)	02/038	01/003	2021-02-03	Patient		No, no change	No, no change	No, no change	No no change	No, No change	No, no change	No, no change	Yes, a change	1
2021-02-03	02/039	1958	63	Male	Married/Co-habiting	Muganda	Seta	No formal education		Paid or self-employment(part time)	Other	0	0	0	0	0	0	0	1	Peptic ulcers	02/039	01	2021-02-03	Patient		No, no change	No, No change	No, no change	No, no change	No, no change	No, no change	No, no change	No, no change	0	0-1(normal cognition)	02/039	01/003	2021-02-03	Patient		No, no change	No, no change	No, no change	No no change	No, No change	No, no change	No, no change	No, no change	0
2021-02-03	02/040	1941	80	Female	Single/unmarried	Muganda	Seta	No formal education		Unemployed	High Blood Pressure Other	0	0	0	1	0	0	0	1	Peptic ulcers	02/040	01	2021-02-03	Both		No, no change	No, No change	No, no change	No, no change	No, no change	No, no change	No, no change	Yes, a change	1	0-1(normal cognition)	02/040	01/003	2021-02-03	Both	Maama	No, no change	No, no change	No, no change	No no change	No, No change	No, no change	No, no change	Yes, a change	1
2021-02-03	02/041	1928	93	Female	Widow/widower	Muganda	Seeta	No formal education		Unemployed	Other	0	0	0	0	0	0	0	1	None	02/041	01	2021-02-03	Both	Grand mother	No, no change	No, No change	No, no change	No, no change	No, no change	No, no change	Yes, a change	No, no change	1	0-1(normal cognition)	02/041	01/003	2021-03-03	Both	Grand mother	No, no change	No, no change	No, no change	No no change	No, No change	No, no change	Yes a change	No, no change	1
2021-03-03	02/042	1950	71	Female	Single/unmarried	Muganda	Seeta	Primary education or less		Unemployed	Obesity	0	0	0	0	0	1	0	0		02/042	01	2021-02-03	Informant	Mother	Yes, A change	Yes, a change	Yes, a change	Yes, a change	Yes, a change	Yes, a change	Yes, a change	Yes, a change	8	>/= 2 (cognitive impairment is likely to be present)	02/042	01/003	2021-02-03	Informant	Maama	Yes, a change	Yes, a change	Yes, a change	Yes, a change	Yes, a change	Yes, a change	Yes a change	Yes, a change	8
2021-02-03	02/043	1958	63	Female	Single/unmarried	Muganda	Seeta	Primary education or less		Paid or self-employment(part time)	Other	0	0	0	0	0	0	0	1	None	02/043	01	2021-02-03	Patient		No, no change	No, No change	No, no change	No, no change	No, no change	No, no change	No, no change	No, no change	0	0-1(normal cognition)	02/043	01/003	2021-02-03	Patient		No, no change	No, no change	No, no change	No no change	No, No change	No, no change	No, no change	No, no change	0
2021-02-03	02/044	1941	80	Female	Widow/widower	Muganda	Seta	Primary education or less		Unemployed	Other	0	0	0	0	0	0	0	1	Peptic ulcers	02/044	01	2021-02-03	Both	Mother	No, no change	No, No change	No, no change	No, no change	Yes, a change	No, no change	No, no change	Yes, a change	2	>/= 2 (cognitive impairment is likely to be present)	02/044	01/003	2021-02-03	Both	Maama	No, no change	No, no change	No, no change	No no change	Yes, a change	No, no change	No, no change	Yes, a change	2
2021-02-04	02/045	1957	64	Female	Widow/widower	Muganda	Lutete	Secondary education		Paid or self-employment(full time)	High Blood Pressure	0	0	0	1	0	0	0	0		02/045	01	2021-02-04	Patient		No, no change	No, No change	Yes, a change	No, no change	No, no change	Yes, a change	Yes, a change	Yes, a change	4	>/= 2 (cognitive impairment is likely to be present)	02/045	01/008	2021-02-04	Patient		No, no change	Yes, a change	Yes, a change	Yes, a change	No, No change	Yes, a change	Yes a change	Yes, a change	6
2021-02-04	02/046	1954	67	Female	Widow/widower	Muganda	Magere	Other education	Junior 3	Unemployed	Other	0	0	0	0	0	0	0	1	None	02/046	01	2021-02-04	Patient		No, no change	No, No change	No, no change	No, no change	No, no change	No, no change	No, no change	No, no change	0	0-1(normal cognition)	02/046	01/008	2021-02-04	Patient		No, no change	Yes, a change	No, no change	No no change	No, No change	No, no change	No, no change	No, no change	1
2021-02-04	02/047	1950	71	Male	Single/unmarried	Muganda	Lutete	Primary education or less		Unemployed	Other	0	0	0	0	0	0	0	1	None	02/047	01	2021-02-04	Patient		No, no change	No, No change	No, no change	No, no change	No, no change	No, no change	No, no change	No, no change	0	0-1(normal cognition)	02/047	01/008	2021-02-04	Patient		No, no change	No, no change	No, no change	No no change	No, No change	No, no change	No, no change	No, no change	0
2021-02-04	02/048	1958	63	Female	Widow/widower	Muganda	Lutete	Primary education or less		Paid or self-employment(part time)	High Blood Pressure	0	0	0	1	0	0	0	0		02/048	01	2021-02-04	Patient		No, no change	No, No change	No, no change	No, no change	No, no change	No, no change	No, no change	Yes, a change	1	0-1(normal cognition)	02/048	01/008	2021-02-04	Patient		No, no change	No, no change	No, no change	No no change	No, No change	No, no change	No, no change	Yes, a change	1
2021-02-04	02/049	1949	72	Male	Married/Co-habiting	Muganda	Lutete	Primary education or less		Unemployed	Other	0	0	0	0	0	0	0	1	Peptic ulcers	02/049	01	2021-02-04	Informant	Daughter	Yes, A change	Yes, a change	No, no change	No, no change	No, no change	No, no change	No, no change	No, no change	2	>/= 2 (cognitive impairment is likely to be present)	02/049	01/008	2021-02-04	Informant	Daughter	Yes, a change	Yes, a change	Yes, a change	No no change	No, No change	No, no change	No, no change	No, no change	3
2021-02-04	02/050	1960	61	Female	Separated/Divorced	Muganda	Lutete	Secondary education		Paid or self-employment(part time)	High Blood Pressure	0	0	0	1	0	0	0	0		02/050	01	2021-02-04	Patient		No, no change	No, No change	No, no change	No, no change	No, no change	No, no change	No, no change	No, no change	0	0-1(normal cognition)	02/050	01/008	2021-02-04	Patient		No, no change	No, no change	No, no change	No no change	No, No change	No, no change	No, no change	No, no change	0
2021-02-04	02/051	1949	72	Female	Widow/widower	Muganda	Lutete	Primary education or less		Unemployed	Other	0	0	0	0	0	0	0	1	None	02/051	01	2021-02-04	Patient		No, no change	No, No change	No, no change	No, no change	No, no change	No, no change	No, no change	No, no change	0	0-1(normal cognition)	02/051	01/008	2021-02-04	Patient		No, no change	No, no change	No, no change	No no change	No, No change	No, no change	No, no change	No, no change	0
2021-02-04	02/052	1957	64	Female	Married/Co-habiting	Muganda	Lutete	Secondary education		Retired due to age-on pension	Other	0	0	0	0	0	0	0	1	Peptic ulcers	02/052	01	2021-02-04	Patient		No, no change	No, No change	No, no change	No, no change	No, no change	No, no change	No, no change	No, no change	2	>/= 2 (cognitive impairment is likely to be present)	02/052	01/008	2021-02-04	Patient		No, no change	Yes, a change	No, no change	No no change	No, No change	No, no change	Yes a change	Yes, a change	3
2021-02-04	02/053	1939	82	Male	Married/Co-habiting	Muganda	Lutete A	Secondary education		Paid or self-employment(part time)	Diabetes mellitus	0	0	0	0	0	0	1	0		02/053	01	2021-02-04	Patient		No, no change	No, No change	No, no change	No, no change	No, no change	No, no change	No, no change	No, no change	0	0-1(normal cognition)	02/053	01/008	2021-02-04	Patient		No, no change	No, no change	No, no change	No no change	No, No change	No, no change	No, no change	No, no change	0
2021-02-04	02/054	1953	68	Male	Separated/Divorced	Muganda	Lutete A	Primary education or less		Paid or self-employment(full time)	Other	0	0	0	0	0	0	0	1	None	02/054	01	2021-02-04	Patient		No, no change	No, No change	No, no change	No, no change	No, no change	No, no change	No, no change	No, no change	0	0-1(normal cognition)	02/054	01/008	2021-02-04	Patient		No, no change	No, no change	No, no change	No no change	No, No change	No, no change	No, no change	No, no change	0
2021-02-04	02/055	1961	60	Female	Married/Co-habiting	Muganda	Lutete	Primary education or less		Paid or self-employment(part time)	Other	0	0	0	0	0	0	0	1	None	02/056	01	2021-02-04	Patient		No, no change	No, No change	No, no change	No, no change	No, no change	No, no change	No, no change	Yes, a change	1	0-1(normal cognition)	02/055	01/008	2021-02-04	Patient		No, no change	No, no change	No, no change	No no change	No, No change	No, no change	No, no change	No, no change	0
2021-03-04	02/056	1944	77	Male	Widow/widower	Muganda	Lutete	Secondary education		Unemployed	High Blood Pressure	0	0	0	1	0	0	0	0		02/056	01	2021-02-04	Patient		No, no change	No, No change	No, no change	No, no change	No, no change	No, no change	No, no change	No, no change	0	0-1(normal cognition)	02/056	01/008	2021-02-04	Patient		No, no change	No, no change	No, no change	No no change	No, No change	No, no change	No, no change	No, no change	0
2021-02-04	02/057	1922	99	Female	Widow/widower	Muganda	Lutete	No formal education		Unemployed	Other	0	0	0	0	0	0	0	1	None	02/057	01	2021-02-04	Both		No, no change	No, No change	No, no change	Yes, a change	Yes, a change	No, no change	Yes, a change	Yes, a change	4	>/= 2 (cognitive impairment is likely to be present)	02/057	01/008	2021-02-04	Patient		No, no change	No, no change	No, no change	No no change	Yes, a change	No, no change	Yes a change	Yes, a change	3
2021-02-05	02/058	1961	60	Female	Widow/widower	Muganda	Magere	Primary education or less		Paid or self-employment(part time)	Other	0	0	0	0	0	0	0	1	None	02/058	01	2021-02-05	Patient		No, no change	No, No change	No, no change	No, no change	No, no change	No, no change	No, no change	Yes, a change	1	0-1(normal cognition)	02/058	01/007	2021-02-05	Patient		Yes, a change	No, no change	No, no change	No no change	No, No change	No, no change	No, no change	Yes, a change	2
2021-02-05	02/059	1957	64	Female	Separated/Divorced	Muganda	Magere	Primary education or less		Housewife/husband	Cardiovascular diseases like stroke	0	0	0	0	1	0	0	0		02/059	01	2021-02-05	Patient			No, No change		No, no change		No, no change	Yes, a change	Yes, a change	2	>/= 2 (cognitive impairment is likely to be present)	02/059	01/007	2021-02-05	Patient		Yes, a change	No, no change	No, no change	No no change	No, No change	No, no change	Yes a change	Yes, a change	3
2021-02-05	02/061	1958	63	Female	Widow/widower	Muganda	Magere	Primary education or less		Paid or self-employment(part time)	Other	0	0	0	0	0	0	0	1	Asthma	02/061	01	2021-02-05	Patient		No, no change	No, No change	No, no change	No, no change	No, no change	No, no change	No, no change	No, no change	0	0-1(normal cognition)	02/061	01/007	2021-02-05	Patient		No, no change	No, no change	No, no change	No no change	No, No change	No, no change	Yes a change	No, no change	1
2021-02-05	02/062	1958	63	Female	Separated/Divorced	Muganda	Magere	Secondary education		Paid or self-employment(full time)	Other	0	0	0	0	0	0	0	1	None	02/062	01	2021-02-05	Patient		No, no change	No, No change	No, no change	No, no change	No, no change	No, no change	No, no change	No, no change	0	0-1(normal cognition)	02/062	01/007	2021-02-05	Patient		No, no change	No, no change	No, no change	No no change	No, No change	No, no change	No, no change	No, no change	0
2021-02-05	02/063	1959	62	Male	Married/Co-habiting	Muganda	Magere	Primary education or less		Paid or self-employment(full time)	Other	0	0	0	0	0	0	0	1	None	02/063	01	2021-02-05	Patient		No, no change	Yes, a change	No, no change	No, no change	No, no change	No, no change	No, no change	No, no change	1	0-1(normal cognition)	02/063	01/007	2021-02-05	Patient		No, no change	Yes, a change	No, no change	No no change	No, No change	No, no change	No, no change	No, no change	1
2021-02-05	02/064	1958	63	Female	Widow/widower	Muganda	Magere	Primary education or less		Paid or self-employment(full time)	High Blood Pressure	0	0	0	1	0	0	0	0		02/064	01	2021-02-05	Patient		No, no change	No, No change	No, no change	No, no change	No, no change	No, no change	No, no change	No, no change	0	0-1(normal cognition)	02/064	01/007	2021-02-05	Patient		No, no change	No, no change	No, no change	No no change	No, No change	No, no change	No, no change	No, no change	0
2021-02-05	02/065	1956	65	Male	Married/Co-habiting	Muganda	Magere	Primary education or less		Paid or self-employment(part time)	Other	0	0	0	0	0	0	0	1	None	02/065	01	2021-02-05	Patient		No, no change	No, No change	No, no change	No, no change	No, no change	No, no change	No, no change	No, no change	0	0-1(normal cognition)	02/065	01/007	2021-02-05	Patient		No, no change	No, no change	No, no change	No no change	No, No change	No, no change	No, no change	No, no change	0
2021-02-05	02/066	1938	83	Female	Widow/widower	Muganda	Magere	Primary education or less		Retired due to disability	High Blood Pressure	0	0	0	1	0	0	0	0		02/066	01	2021-02-05	Both	Grand mother	No, no change	No, No change	No, no change	No, no change	Yes, a change	Yes, a change	No, no change	Yes, a change	3	>/= 2 (cognitive impairment is likely to be present)	02/066	01/007	2021-02-05	Both	Grand mother	No, no change	No, no change	No, no change	No no change	Yes, a change	Yes, a change	Yes a change	Yes, a change	4
2021-02-05	02/067	1957	64	Female	Married/Co-habiting	Muganda	Magere	Secondary education		Paid or self-employment(part time)	Other	0	0	0	0	0	0	0	1	None	02/067	01	2021-02-05	Patient		No, no change	No, No change	No, no change	No, no change	No, no change	No, no change	No, no change	No, no change	0	0-1(normal cognition)	02/067	01/007	2021-02-05	Patient		No, no change	No, no change	No, no change	No no change	No, No change	No, no change	No, no change	No, no change	0
2021-02-06	02/068	1937	84	Female	Widow/widower	Muganda	Wampeewo	Primary education or less		Paid or self-employment(part time)	Other	0	0	0	0	0	0	0	1	Back pain	02/068	01	2021-02-06	Both	Mama	No, no change	No, No change	No, no change	No, no change	No, no change	No, no change	No, no change	No, no change	0	0-1(normal cognition)	02/068	01/006	2021-02-06	Both	Mother	No, no change	No, no change	No, no change	No no change	No, No change	No, no change	No, no change	No, no change	0
2021-02-05	02/069	1952	69	Female	Married/Co-habiting		Magere	Primary education or less		Paid or self-employment(part time)	Other	0	0	0	0	0	0	0	1	Peptic ulcers	02/060	01	2021-02-05	Patient		No, no change	No, No change	No, no change	No, no change	No, no change	No, no change	Yes, a change	Yes, a change	2	>/= 2 (cognitive impairment is likely to be present)	02/060	01/007	2021-02-05	Patient		No, no change	No, no change	No, no change	No no change	No, No change	No, no change	Yes a change	Yes, a change	2
2021-02-06	02/069	1958	63	Male	Married/Co-habiting	Muganda	Wampeewo	Secondary education		Paid or self-employment(full time)	High Blood Pressure Diabetes mellitus Other	0	0	0	1	0	0	1	1	Peptic ulcers	02/069	01	2021-02-06	Patient		No, no change	No, No change	No, no change	No, no change	No, no change	No, no change	No, no change	No, no change	0	0-1(normal cognition)	02/69	01/06	2021-02-06	Patient		No, no change	No, no change	No, no change	No no change	No, No change	No, no change	No, no change	No, no change	0
2021-02-06	02/070	1947	74	Female	Single/unmarried	Muganda	Wampeewo	Secondary education		Retired due to disability	Cancer	0	0	1	0	0	0	0	0		02/070	01	2021-02-06	Both	Mother	No, no change	No, No change	Yes, a change	No, no change	No, no change	No, no change	No, no change	No, no change	1	0-1(normal cognition)	02/070	01/006	2021-02-06	Both	Mama	No, no change	No, no change	Yes, a change	No no change	No, No change	No, no change	No, no change	No, no change	1
2021-02-06	02/071	1945	76	Female	Widow/widower	Mutoro	Wampeewo	Secondary education		Paid or self-employment(part time)	High Blood Pressure Diabetes mellitus	0	0	0	1	0	0	1	0		02/071	01	2021-02-06	Patient		No, no change	No, No change	No, no change	No, no change	No, no change	No, no change	No, no change	No, no change	0	0-1(normal cognition)	02/71	01/006	2021-02-06	Patient		No, no change	No, no change	No, no change	No no change	No, No change	No, no change	No, no change	No, no change	0
2021-02-06	02/072	1950	71	Female	Widow/widower	Muganda	Wampeewo	Tertiary/further education		Retired due to age-on pension	High Blood Pressure	0	0	0	1	0	0	0	0		02/027	01	2021-02-06	Patient		No, no change	No, No change	No, no change	No, no change	No, no change	No, no change	No, no change	No, no change	0	0-1(normal cognition)	02/027	01/06	2021-02-06	Patient		No, no change	No, no change	No, no change	No no change	No, No change	No, no change	No, no change	No, no change	0
2021-02-06	02/072	1950	71	Female	Separated/Divorced	Muganda	Wampeewo	Tertiary/further education		Paid or self-employment(part time)	High Blood Pressure	0	0	0	1	0	0	0	0		02/027	01	2021-02-06	Patient		No, no change	No, No change	No, no change	No, no change	No, no change	No, no change	No, no change	No, no change	0	0-1(normal cognition)	02/072	01/006	2021-02-06	Patient		No, no change	No, no change	No, no change	No no change	No, No change	No, no change	No, no change	No, no change	0
2021-02-06	02/073	1946	75	Female	Widow/widower	Muganda	Wampeewo	Primary education or less		Paid or self-employment(part time)	Other	0	0	0	0	0	0	0	1	Peptic ulcers	02/073	01	2021-02-06	Patient		No, no change	No, No change	No, no change	No, no change	Yes, a change	No, no change	Yes, a change	No, no change	2	>/= 2 (cognitive impairment is likely to be present)	02/073	01/006	2021-02-06	Patient		No, no change	No, no change	No, no change	No no change	Yes, a change	No, no change	Yes a change	Yes, a change	3
2021-02-06	02/074	1946	75	Female	Widow/widower	Muyanyankolo	Wampeewo	Primary education or less		Retired due to age - NOT on pension	High Blood Pressure Other	0	0	0	1	0	0	0	1	Peptic ulcers	02/074	01	2021-03-06	Patient		No, no change	No, No change	No, no change	No, no change	No, no change	No, no change	No, no change	Yes, a change	1	0-1(normal cognition)	02/074	01/006	2021-02-06	Patient		No, no change	No, no change	No, no change	No no change	No, No change	No, no change	No, no change	Yes, a change	1
2021-02-06	02/075	1954	67	Female	Married/Co-habiting	Muganda	Wampeewo	Primary education or less		Unemployed	Other	0	0	0	0	0	0	0	1	None	02/075	0	2021-02-06	Patient		No, no change	No, No change	No, no change	No, no change	No, no change	No, no change	No, no change	No, no change	0	0-1(normal cognition)	02/075	01	2021-02-06			No, no change	No, no change	No, no change	No no change	No, No change	No, no change	No, no change	No, no change	0
2021-02-06	02/076	1959	62	Male	Married/Co-habiting	Muganda	Wampeewo	Secondary education		Paid or self-employment(part time)	Other	0	0	0	0	0	0	0	1	Peptic ulcers	02/076	01	2021-02-06	Patient		No, no change	No, No change	No, no change	No, no change	No, no change	No, no change	No, no change	No, no change	0	0-1(normal cognition)	02/076	01/006	2021-02-06	Patient		No, no change	No, no change	No, no change	No no change	No, No change	No, no change	No, no change	No, no change	0
2021-02-06	02/077	1944	77	Female	Single/unmarried	Muganda	Wampeewo	Primary education or less		Retired due to disability	Other	0	0	0	0	0	0	0	1	None	02/077	01	2021-02-06	Patient		No, no change	No, No change	No, no change	No, no change	No, no change	No, no change	No, no change	Yes, a change	1	0-1(normal cognition)	02/077	01/006	2021-02-06	Patient		No, no change	No, no change	No, no change	No no change	No, No change	No, no change	No, no change	No, no change	0
2021-02-06	02/078	1939	82	Female	Single/unmarried	Muganda	Wampeewo	Primary education or less		Unemployed	HIV	1	0	0	0	0	0	0	0		02/078	01	2021-02-06	Patient		No, no change	Yes, a change	No, no change	No, no change	No, no change	No, no change	No, no change	No, no change	1	0-1(normal cognition)	02/078	01/006	2021-02-06	Patient		No, no change	Yes, a change	No, no change	No no change	No, No change	No, no change	No, no change	No, no change	1
2021-02-06	02/079	1926	95	Male	Married/Co-habiting	Muganda	Wampeewo	Tertiary/further education		Paid or self-employment(part time)	High Blood Pressure	0	0	0	1	0	0	0	0		02/079	01	2021-02-06	Patient		No, no change	No, No change	No, no change	No, no change	No, no change	No, no change	No, no change	No, no change	0	0-1(normal cognition)	02/079	01/006	2021-02-06	Patient		No, no change	No, no change	No, no change	No no change	No, No change	No, no change	No, no change	No, no change	0
2021-02-06	02/080	1960	61	Female	Married/Co-habiting	Muganda	Wampeewo	Primary education or less		Paid or self-employment(part time)	Cancer	0	0	1	0	0	0	0	0		02/080	01	2021-02-06	Patient		No, no change	No, No change	No, no change	No, no change	No, no change	No, no change	No, no change	Yes, a change	1	0-1(normal cognition)	02/080	01/06	2021-02-06	Patient		No, no change	No, no change	No, no change	No no change	No, No change	No, no change	No, no change	No, no change	0
2021-02-06	02/081	1950	71	Male	Married/Co-habiting	Muganda	Wampeewo	Secondary education		Paid or self-employment(full time)	HIV	1	0	0	0	0	0	0	0		02/081	01	2021-02-06	Patient		No, no change	No, No change	No, no change	No, no change	No, no change	No, no change	No, no change	No, no change	0	0-1(normal cognition)	02/081	01/06		Patient		No, no change	No, no change	No, no change	No no change	No, No change	No, no change	No, no change	Yes, a change	1
2021-02-08	02/082	1951	70	Male	Married/Co-habiting	Muganda	Kazinga	Tertiary/further education		Paid or self-employment(part time)	High Blood Pressure Diabetes mellitus	0	0	0	1	0	0	1	0		02/082	01	2021-02-08	Patient		No, no change	No, No change	No, no change	No, no change	No, no change	No, no change	No, no change	No, no change	0	0-1(normal cognition)	02/082	01/06	2021-02-08	Patient		No, no change	No, no change	No, no change	No no change	No, No change	No, no change	No, no change	No, no change	0
2021-02-08	02/083	1940	81	Female	Single/unmarried	Muganda	Kazinga	Primary education or less		Unemployed	High Blood Pressure	0	0	0	1	0	0	0	0		02/083	01	2021-02-08	Patient		No, no change	No, No change	Yes, a change	No, no change	No, no change	No, no change	No, no change	No, no change	1	0-1(normal cognition)	02/083	01/06	2021-02-08	Patient		No, no change	No, no change	No, no change	No no change	No, No change	No, no change	No, no change	No, no change	0
2021-03-08	02/084	1941	80	Female	Widow/widower	Muganda	Kazinga	Primary education or less		Paid or self-employment(part time)	Other	0	0	0	0	0	0	0	1	None	02/084	01	2021-02-08	Patient		No, no change	No, No change	No, no change	No, no change	No, no change	No, no change	No, no change	No, no change	0	0-1(normal cognition)	02/084	01/005	2021-02-08	Patient		No, no change	No, no change	No, no change	No no change	No, No change	No, no change	No, no change	No, no change	0
2021-02-08	02/085	1941	80	Male	Widow/widower	Muganda	Kazinga	Primary education or less		Paid or self-employment(part time)	Other	0	0	0	0	0	0	0	1	Peptic ulcers	02/085	01	2021-02-08	Patient		No, no change	Yes, a change	No, no change	Yes, a change	Yes, a change	No, no change	No, no change	No, no change	3	>/= 2 (cognitive impairment is likely to be present)	02/085	01/005	2021-02-08	Patient		No, no change	Yes, a change	No, no change	Yes, a change	Yes, a change	No, no change	No, no change	No, no change	3
2021-02-08	02/086	1949	72	Male	Widow/widower	Muganda	Kazinga	Primary education or less		Retired due to disability	High Blood Pressure	0	0	0	1	0	0	0	0		02/086	01	2021-02-08	Patient		No, no change	No, No change	No, no change	No, no change	No, no change	No, no change	No, no change	No, no change	0	0-1(normal cognition)	086	01/005	2021-02-08	Patient		No, no change	No, no change	No, no change	No no change	No, No change	No, no change	No, no change	No, no change	0
2021-02-08	02/087	1960	61	Female	Widow/widower	Muganda	Kazinga	Secondary education		Unemployed	Diabetes mellitus	0	0	0	0	0	0	1	0		02/087	01/005	2021-02-08	Patient		No, no change	No, No change	Yes, a change	No, no change	No, no change	No, no change	No, no change	Yes, a change	2	>/= 2 (cognitive impairment is likely to be present)	02/087	01	2021-02-08	Patient		No, no change	No, no change	Yes, a change	No no change	No, No change	No, no change	No, no change	Yes, a change	2
2021-02-08	02/088	1948	73	Female	Married/Co-habiting	Muganda	Kazinga	Primary education or less		Unemployed	Other	0	0	0	0	0	0	0	1	Chronic back pain	02/088	01	2021-02-08	Patient		No, no change	No, No change	N/A Don't Know	No, no change	Yes, a change	No, no change	No, no change	N/A Don't know	1	0-1(normal cognition)	02/088	01/005	2021-02-08	Patient		N/A, Don't know	N/A Don't know	N/A Don't know	N/A Don't know	N/A don't know	N/A Don't know	N/A Don't know	N/A Don't know	0
2021-02-08	02/089	1950	71	Female	Widow/widower	Muganda	Kazinga	No formal education		Paid or self-employment(part time)	Other	0	0	0	0	0	0	0	1	Neuropath pain	02/089	01	2021-02-08	Patient		No, no change	No, No change	No, no change	No, no change	No, no change	No, no change	No, no change	No, no change	0	0-1(normal cognition)	02/089	001/005	2021-02-08	Patient		No, no change	No, no change	No, no change	No no change	No, No change	No, no change	No, no change	No, no change	0
2021-03-08	02/090	1934	87	Female	Widow/widower	Muganda	Kazinga	No formal education		Unemployed	Other	0	0	0	0	0	0	0	1	Peptic ulcers	02/090	01	2021-02-08	Patient		No, no change	No, No change	No, no change	No, no change	No, no change	No, no change	No, no change	No, no change	1	0-1(normal cognition)	02/090	01/005	2021-02-08	Patient		No, no change	No, no change	No, no change	No no change	No, No change	No, no change	No, no change	No, no change	0
2021-02-08	02/091	1950	71	Female	Widow/widower	Muganda	Kazing	Secondary education		Paid or self-employment(part time)	High Blood Pressure	0	0	0	1	0	0	0	0		02/091	01	2021-02-08	Patient		No, no change	No, No change	No, no change	No, no change	No, no change	No, no change	No, no change	No, no change	0	0-1(normal cognition)	02/091	01/005	2021-02-08	Patient		No, no change	No, no change	No, no change	No no change	No, No change	No, no change	No, no change	No, no change	0
2021-02-08	02/092	1949	72	Male	Widow/widower	Muganda	Kazinga	Other education	Junior	Retired due to disability	Other	0	0	0	0	0	0	0	1	Chronic pain	02/092	01	2021-02-08	Patient		No, no change	No, No change	No, no change	No, no change	No, no change	No, no change	No, no change	No, no change	0	0-1(normal cognition)	02/092	001/005	2021-02-08	Patient		No, no change	No, no change	No, no change	No no change	No, No change	No, no change	No, no change	No, no change	0
2021-02-08	02/093	1937	84	Female	Married/Co-habiting	Muganda	Kazinga	Primary education or less		Unemployed	Other	0	0	0	0	0	0	0	1		02/093	01	2021-02-08	Patient		Yes, A change	No, No change	Yes, a change	No, no change	No, no change		N/A Don't know	Yes, a change	4	>/= 2 (cognitive impairment is likely to be present)	02/093	01/005	2021-02-08	Patient		No, no change	Yes, a change	No, no change	Yes, a change	Yes, a change	No, no change	Yes a change	Yes, a change	5
2021-02-08	02/094	1939	82	Female	Widow/widower	Muganda	Kazinga	Primary education or less		Paid or self-employment(part time)	Other	0	0	0	0	0	0	0	1	None	02/094	01	2021-02-08	Patient		No, no change	No, No change	No, no change	No, no change	No, no change	No, no change	No, no change	No, no change	0	0-1(normal cognition)	02/094	01/005	2021-03-08	Informant		No, no change	No, no change	No, no change	No no change	No, No change	No, no change	No, no change	No, no change	0
2021-02-08	02/095	1960	61	Male	Widow/widower	Muganda	Kazinga	Primary education or less		Paid or self-employment(part time)	Other	0	0	0	0	0	0	0	1	None	02/095	01	2021-02-08	Patient		No, no change	No, No change	No, no change	No, no change	No, no change	No, no change	No, no change	No, no change	0	0-1(normal cognition)	02/095	01/005	2021-02-08	Patient		No, no change	No, no change	No, no change	No no change	No, No change	No, no change	No, no change	No, no change	0
2021-02-08	02/096	1958	63	Female	Married/Co-habiting	Muganda	KaInga	No formal education		Paid or self-employment(part time)	High Blood Pressure	0	0	0	1	0	0	0	0		02/096	01	2021-02-08	Patient		No, no change	No, No change	No, no change	No, no change	No, no change	No, no change	No, no change	No, no change	0	0-1(normal cognition)	02/096	01/005	2021-02-08	Patient		No, no change	No, no change	No, no change	No no change	No, No change	No, no change	No, no change	No, no change	0
2021-02-10	02/097	1954	67	Female	Widow/widower	Muganda	Seeta	Primary education or less		Paid or self-employment(part time)	Other	0	0	0	0	0	0	0	1	None	02/097	01	2021-02-10	Patient		No, no change	No, No change	No, no change	No, no change	No, no change	No, no change	No, no change	No, no change	0	0-1(normal cognition)	02/097	01/003	2021-02-10	Patient		No, no change	No, no change	No, no change	No no change	No, No change	No, no change	No, no change	No, no change	0
2021-02-10	02/098	1949	72	Female	Widow/widower	Muganda	Seeta	Primary education or less		Retired due to disability	High Blood Pressure	0	0	0	1	0	0	0	0		02/098	01/003	2021-02-10	Informant	Mother	Yes, A change	Yes, a change	Yes, a change	Yes, a change	Yes, a change	Yes, a change	Yes, a change	Yes, a change	8	>/= 2 (cognitive impairment is likely to be present)	02/098	01	2021-02-10	Informant	Mama	Yes, a change	Yes, a change	Yes, a change	No no change	Yes, a change	Yes, a change	Yes a change	Yes, a change	7
2021-02-10	02/099	1945	76	Female	Married/Co-habiting	Muganda	Seeta	No formal education		Retired due to disability	High Blood Pressure Other	0	0	0	1	0	0	0	1	Peptic ulcers	02/094	01	2021-02-10	Patient		No, no change	No, No change	No, no change	No, no change	No, no change	No, no change	No, no change	No, no change	0	0-1(normal cognition)	02/099	01/003	2021-02-10	Patient		No, no change	No, no change	No, no change	No no change	No, No change	No, no change	No, no change	No, no change	0
2021-02-10	02/100	1926	95	Male	Married/Co-habiting	Munyankore	Seeta	Secondary education		Retired due to age-on pension	High Blood Pressure	0	0	0	1	0	0	0	0		02/100	01	2021-02-10	Patient		No, no change	No, No change	No, no change	No, no change	No, no change	No, no change	No, no change	Yes, a change	1	0-1(normal cognition)	02/100	01/003	2021-02-10	Patient		No, no change	No, no change	No, no change	No no change	No, No change	No, no change	No, no change	Yes, a change	1
2021-02-10	02/101	1954	67	Female	Married/Co-habiting	Muganda	Seeta	Primary education or less		Paid or self-employment(part time)	Other	0	0	0	0	0	0	0	1	None	02/101	01	2021-02-10	Patient		No, no change	No, No change	Yes, a change	No, no change	No, no change	No, no change	No, no change	Yes, a change	2	>/= 2 (cognitive impairment is likely to be present)	02/101	01/003	2021-02-10	Patient		No, no change	No, no change	Yes, a change	No no change	No, No change	No, no change	No, no change	Yes, a change	2
2021-02-10	02/103	1957	64	Female	Married/Co-habiting	Muganda	Seeta	Primary education or less		Paid or self-employment(part time)	High Blood Pressure	0	0	0	1	0	0	0	0		02/103	01	2021-02-10	Patient		No, no change	No, No change	No, no change	No, no change	No, no change	No, no change	No, no change	No, no change	0	0-1(normal cognition)	02/103	01/003	2021-02-10	Patient		No, no change	No, no change	No, no change	No no change	No, No change	No, no change	No, no change	No, no change	0
2021-02-10	02/104	1947	74	Male	Separated/Divorced	Muganda	Seeta	Primary education or less		Unemployed	Other	0	0	0	0	0	0	0	1	None	02/104	01	2021-02-10	Patient		No, no change	No, No change	No, no change	No, no change	No, no change	No, no change	No, no change	No, no change	0	0-1(normal cognition)	02/104	01/003	2021-02-10	Patient		No, no change	No, no change	No, no change	No no change	No, No change	No, no change	No, no change	No, no change	0
2021-02-11	02/105	1961	60	Female	Married/Co-habiting	Muganda	Lutete A	Secondary education		Paid or self-employment(full time)	High Blood Pressure Diabetes mellitus	0	0	0	1	0	0	1	0		02/105	01	2021-02-11	Patient		No, no change	Yes, a change	No, no change	No, no change	No, no change	No, no change	No, no change	Yes, a change	2	>/= 2 (cognitive impairment is likely to be present)	02/105	01/008	2021-02-11	Patient		No, no change	Yes, a change	No, no change	No no change	No, No change	No, no change	No, no change	Yes, a change	2
2021-02-11	02/106	1958	63	Male	Married/Co-habiting	Muganda	Lutete	Primary education or less		Paid or self-employment(full time)	High Blood Pressure Other	0	0	0	1	0	0	0	1	Peptic ulcers	02/106	01	2021-02-11	Patient		No, no change	Yes, a change	No, no change	No, no change	No, no change	No, no change	No, no change	No, no change	1	0-1(normal cognition)	02/106	01/008	2021-02-11	Patient		No, no change	Yes, a change	No, no change	No no change	No, No change	No, no change	No, no change	No, no change	1
2021-02-11	02/107	1937	84	Female	Widow/widower	Muganda	Lutete A	Primary education or less		Retired due to disability	High Blood Pressure	0	0	0	1	0	0	0	0		02/107	01	2021-02-11	Patient		No, no change	Yes, a change	No, no change	No, no change	No, no change	No, no change	No, no change	No, no change	1	0-1(normal cognition)	02/107	01/008	2021-02-11	Patient		No, no change	Yes, a change	No, no change	No no change	No, No change	No, no change	No, no change	No, no change	1
2021-02-11	02/108	1957	64	Female	Married/Co-habiting	Muganda	Lutete A	Primary education or less		Unemployed	High Blood Pressure Diabetes mellitus	0	0	0	1	0	0	1	0		02/108	01	2021-02-11	Patient		No, no change	Yes, a change	No, no change	No, no change	No, no change	Yes, a change	Yes, a change	Yes, a change	4	>/= 2 (cognitive impairment is likely to be present)	02/108	01/008	2021-02-11	Patient		No, no change	No, no change	No, no change	No no change	No, No change	Yes, a change	Yes a change	Yes, a change	3
2021-02-11	02/109	1954	67	Female	Married/Co-habiting	Muganda	Lutete A	Secondary education		Unemployed	Other	0	0	0	0	0	0	0	1	Peptic ulcers	02/109	01	2021-02-11	Patient		No, no change	No, No change	No, no change	No, no change	No, no change	No, no change	No, no change	No, no change	0	0-1(normal cognition)	02/109	01/008	2021-02-11	Patient		No, no change	No, no change	No, no change	No no change	No, No change	No, no change	No, no change	No, no change	0
2021-02-11	02/110	1929	92	Female	Widow/widower	Muganda	Lutete	No formal education		Retired due to disability	Cardiovascular diseases like stroke	0	0	0	0	1	0	0	0		02/110	01	2021-02-11	Informant	Grand mother	N/A don't know	N/A Don't know	No, no change	N/A, Don't know	No, no change	N/A Don't know	N/A Don't know	N/A Don't know	0	0-1(normal cognition)	02/110	01/008	2021-02-11	Informant	Grand mother	N/A, Don't know	No, no change	No, no change	N/A Don't know	No, No change	No, no change	N/A Don't know	N/A Don't know	0
2021-02-11	02/111	1937	84	Female	Married/Co-habiting	Muganda	Lutete A	Secondary education		Paid or self-employment(part time)	Other	0	0	0	0	0	0	0	1	Peptic ulcers	02/111	01	2021-02-11	Patient		No, no change	No, No change	No, no change	No, no change	No, no change	No, no change	No, no change	No, no change	0	0-1(normal cognition)	02/111	01/008	2021-02-11	Patient		No, no change	No, no change	No, no change	No no change	No, No change	No, no change	No, no change	No, no change	0
2021-02-11	02/112	1955	66	Female	Married/Co-habiting	Muganda	Lutete A	Secondary education		Paid or self-employment(full time)	High Blood Pressure	0	0	0	1	0	0	0	0		02/112	01	2021-02-11	Patient		No, no change	No, No change	No, no change	No, no change	No, no change	No, no change	No, no change	Yes, a change	1	0-1(normal cognition)	02/112	01/008	2021-02-11	Patient		No, no change	No, no change	No, no change	No no change	No, No change	No, no change	No, no change	No, no change	0
2021-02-11	02/113	1936	85	Female	Widow/widower	Muganda	Lutete	Primary education or less		Unemployed	Other	0	0	0	0	0	0	0	1	None	02/113	01	2021-02-11	Patient		No, no change	Yes, a change	No, no change	No, no change	No, no change	No, no change	No, no change	No, no change	1	0-1(normal cognition)	02/113	01/008	2021-02-11	Patient		No, no change	Yes, a change	No, no change	No no change	No, No change	No, no change	No, no change	No, no change	1
2021-02-11	02/114	1952	69	Female	Widow/widower	Muganda	Lutete A	Tertiary/further education		Unemployed	High Blood Pressure Diabetes mellitus	0	0	0	1	0	0	1	0		02/114	01	2021-02-11	Patient		No, no change	No, No change	Yes, a change	No, no change	No, no change	No, no change	No, no change	No, no change	1	0-1(normal cognition)	02/114	01/008	2021-02-11	Patient		No, no change	Yes, a change	No, no change	No no change	No, No change	No, no change	No, no change	No, no change	1
2021-02-12	02/115	1941	80	Female	Widow/widower	Muganda	Magere	Primary education or less		Retired due to disability	Other	0	0	0	0	0	0	0	1	None	02/115	01	2021-02-12	Informant	Mulwadde	N/A don't know	No, No change	No, no change	No, no change	No, no change	N/A Don't know	N/A Don't know	No, no change	0	0-1(normal cognition)	02/115	01/007	2021-02-12	Informant	Patient	N/A, Don't know	No, no change	No, no change	No no change	No, No change	N/A Don't know	N/A Don't know	No, no change	0
2021-02-12	02/116	1959	62	Male	Married/Co-habiting	Muganda	Magere	Primary education or less		Paid or self-employment(part time)	Other	0	0	0	0	0	0	0	1	None	02/116	01	2021-02-12	Patient		No, no change	No, No change	No, no change	No, no change	No, no change	No, no change	No, no change	No, no change	0	0-1(normal cognition)	02/116	01/007	2021-02-12	Patient		No, no change	No, no change	No, no change	No no change	No, No change	No, no change	No, no change	No, no change	0
2021-02-12	02/117	1927	94	Female	Widow/widower	Muganda	Magere	Primary education or less		Unemployed	High Blood Pressure	0	0	0	1	0	0	0	0		02/117	01	2021-02-12	Informant	Mother	No, no change	No, No change	No, no change	No, no change	No, no change	No, no change	N/A Don't know	No, no change	0	0-1(normal cognition)	02/117	01/007	2021-02-12	Informant	Mother	No, no change	No, no change	No, no change	No no change	No, No change	No, no change	No, no change	No, no change	0
2021-02-12	02/118	1956	65	Male	Married/Co-habiting	Muganda	Magere	Secondary education		Paid or self-employment(part time)	Other	0	0	0	0	0	0	0	1	None	02/118	01	2021-02-12	Patient		No, no change	No, No change	No, no change	No, no change	No, no change	No, no change	Yes, a change	No, no change	1	0-1(normal cognition)	02/118	01/007	2021-02-12	Patient		No, no change	No, no change	No, no change	No no change	No, No change	No, no change	Yes a change	No, no change	1
2021-02-12	02/119	1959	62	Female	Married/Co-habiting	Muganda	Magere	Primary education or less		Housewife/husband	High Blood Pressure	0	0	0	1	0	0	0	0		02/119	01	2021-02-12	Patient		No, no change	No, No change	No, no change	Yes, a change	No, no change	No, no change	No, no change	No, no change	1	0-1(normal cognition)	02/119	01/007	2021-02-12	Patient		No, no change	No, no change	No, no change	Yes, a change	No, No change	No, no change	No, no change	No, no change	1
2021-02-12	02/121	1960	61	Female	Married/Co-habiting	Muganda	Magere	Primary education or less		Paid or self-employment(part time)	High Blood Pressure	0	0	0	1	0	0	0	0		02/121	01	2021-02-12	Patient		No, no change	Yes, a change	Yes, a change	No, no change	Yes, a change	Yes, a change	Yes, a change	No, no change	5	>/= 2 (cognitive impairment is likely to be present)	02/121	01/007	2021-02-12	Patient		No, no change	Yes, a change	Yes, a change	No no change	Yes, a change	Yes, a change	Yes a change	No, no change	5
2021-02-12	02/122	1937	84	Male	Married/Co-habiting	Muganda	Magere	Secondary education		Retired due to age-on pension	Other	0	0	0	0	0	0	0	1	Peptic ulcers	02/122	01	2021-02-12	Patient		No, no change	No, No change	No, no change	No, no change	No, no change	No, no change	No, no change	Yes, a change	1	0-1(normal cognition)	02/122	01/007	2021-02-12	Patient		No, no change	No, no change	No, no change	No no change	No, No change	No, no change	No, no change	Yes, a change	1
2021-02-12	02/123	1952	69	Female	Married/Co-habiting	Muganda	Magere	Primary education or less		Unemployed	Other	0	0	0	0	0	0	0	1	None	02/123	01	2021-02-12	Patient		No, no change	No, No change	No, no change	No, no change	No, no change	No, no change	No, no change	No, no change	0	0-1(normal cognition)	02/123	01/007	2021-02-12	Patient		No, no change	No, no change	No, no change	No no change	No, No change	No, no change	No, no change	No, no change	0
2021-02-12	02/124	1953	68	Female	Widow/widower	Muganda	Magere	Primary education or less		Paid or self-employment(part time)	Other	0	0	0	0	0	0	0	1	None	02/124	01	2021-02-12	Patient		No, no change	No, No change	No, no change	No, no change	No, no change	No, no change	No, no change	No, no change	0	0-1(normal cognition)	02/124	01/007	2021-02-12	Patient		No, no change	No, no change	No, no change	No no change	No, No change	No, no change	No, no change	No, no change	0
2021-02-12	02/125	1930	91	Female	Widow/widower	Muganda	Magere	Primary education or less		Paid or self-employment(part time)	Other	0	0	0	0	0	0	0	1	None	02/125	01	2021-02-12	Patient		No, no change	No, No change	No, no change	No, no change	No, no change	No, no change	No, no change	No, no change	0	0-1(normal cognition)	02/125	01/007	2021-02-12	Patient		No, no change	No, no change	No, no change	No no change	No, No change	No, no change	No, no change	No, no change	0
2021-02-12	02/126	1938	83	Male	Widow/widower	Muganda	Magere	Primary education or less		Retired due to age-on pension	Other	0	0	0	0	0	0	0	1	Peptic ulcers	02/126	01	2021-02-12	Patient		No, no change	No, No change	No, no change	No, no change	No, no change	No, no change	No, no change	No, no change	0	0-1(normal cognition)	02/126	01/007	2021-02-12	Patient		No, no change	No, no change	No, no change	No no change	No, No change	No, no change	No, no change	No, no change	0
2021-02-12	02/127	1952	69	Female	Married/Co-habiting		Magere	Secondary education		Unemployed	Other	0	0	0	0	0	0	0	1	None	02/127	01	2021-02-12	Patient		No, no change	No, No change	No, no change	No, no change	No, no change	No, no change	No, no change	No, no change	0	0-1(normal cognition)	02/127	01/007	2021-02-12	Patient		No, no change	No, no change	No, no change	No no change	No, No change	No, no change	No, no change	No, no change	0
2021-02-12	02/128	1955	66	Female	Married/Co-habiting	Muganda	Magere	No formal education		Paid or self-employment(full time)	Other	0	0	0	0	0	0	0	1	None	02/128	01	2021-02-12	Patient		No, no change	No, No change	No, no change	No, no change	No, no change	No, no change	No, no change	No, no change	0	0-1(normal cognition)	02/128	01/007	2021-02-12	Patient		No, no change	No, no change	No, no change	No no change	No, No change	No, no change	No, no change	No, no change	0
2021-02-15	02/128	1946	75	Male	Married/Co-habiting	Muganda	Wampeewo	Tertiary/further education		Retired due to age-on pension	High Blood Pressure Diabetes mellitus	0	0	0	1	0	0	1	0		02/138	01	2021-02-15	Patient		No, no change	No, No change	No, no change	No, no change	No, no change	Yes, a change	No, no change	No, no change	1	0-1(normal cognition)	02/138	01/006	2021-02-22	Patient		No, no change	No, no change	No, no change	No no change	No, No change	Yes, a change	No, no change	No, no change	1
2021-02-12	02/129	1951	70	Male	Married/Co-habiting		Magere	Secondary education		Paid or self-employment(part time)	Other	0	0	0	0	0	0	0	1	None	02/129	01	2021-02-12	Patient		No, no change	No, No change	No, no change	No, no change	No, no change	No, no change	No, no change	No, no change	0	0-1(normal cognition)	02/129	01/007	2021-02-12	Patient		No, no change	No, no change	No, no change	No no change	No, No change	No, no change	No, no change	No, no change	0
2021-02-15	02/130	1948	73	Female	Separated/Divorced	Muganda	Wampeewo	Primary education or less		Paid or self-employment(part time)	Other	0	0	0	0	0	0	0	1	None	02/130	01	2021-02-15	Patient		No, no change	Yes, a change	No, no change	No, no change	No, no change	No, no change	Yes, a change	Yes, a change	3	>/= 2 (cognitive impairment is likely to be present)	02/130	01/06	2021-02-15	Patient		No, no change	Yes, a change	No, no change	No no change	No, No change	No, no change	Yes a change	Yes, a change	3
2021-02-15	02/131	1955	66	Female	Single/unmarried	Muganda	Wampeewo	Secondary education		Paid or self-employment(part time)	Other	0	0	0	0	0	0	0	1	Swelling of the legs	02/131	01	2021-02-15	Patient		No, no change	No, No change	Yes, a change	No, no change	No, no change	Yes, a change	Yes, a change	Yes, a change	4	>/= 2 (cognitive impairment is likely to be present)	02/131	01/006	2021-02-15	Patient		No, no change	No, no change	Yes, a change	No no change	No, No change	Yes, a change	Yes a change	Yes, a change	4
2021-02-15	02/132	1959	62	Male	Married/Co-habiting	Muganda	Wampeewo	Primary education or less		Paid or self-employment(part time)	Other	0	0	0	0	0	0	0	1	None	02/2021	01	2021-02-15	Patient		No, no change	No, No change	Yes, a change	No, no change	Yes, a change	Yes, a change	Yes, a change	Yes, a change	5	>/= 2 (cognitive impairment is likely to be present)	02/132	01/006	2021-02-15	Patient		No, no change	Yes, a change	Yes, a change	No no change	Yes, a change	Yes, a change	Yes a change	Yes, a change	6
2021-02-15	02/133	1940	81	Female	Widow/widower	Muganda	Wampeewo	Primary education or less		Unemployed	High Blood Pressure Other	0	0	0	1	0	0	0	1	Peptic ulcers	02/133	01	2021-02-15	Patient		No, no change	No, No change	No, no change	No, no change	No, no change	No, no change	No, no change	No, no change	0	0-1(normal cognition)	02/133	01/06	2021-02-15	Patient		No, no change	No, no change	No, no change	No no change	No, No change	No, no change	No, no change	No, no change	0
2021-02-15	02/134	1954	67	Female	Widow/widower	Muganda	Wampeewo	Primary education or less		Unemployed	Other	0	0	0	0	0	0	0	1	None	02/134	01	2021-02-15	Patient		No, no change	No, No change	No, no change	No, no change	No, no change	No, no change	No, no change	No, no change	0	0-1(normal cognition)	02/134	01/006	2021-02-15	Patient		No, no change	No, no change	No, no change	No no change	No, No change	No, no change	No, no change	No, no change	0
2021-02-15	02/135	1954	67	Male	Married/Co-habiting	Muganda	Warm	Primary education or less		Paid or self-employment(part time)	Other	0	0	0	0	0	0	0	1	HIV	02/135	01	2021-02-15	Patient		No, no change	No, No change	No, no change	No, no change	No, no change	No, no change	No, no change	No, no change	0	0-1(normal cognition)	02/135	01/006	2021-02-15	Patient		No, no change	No, no change	No, no change	No no change	No, No change	No, no change	No, no change	Yes, a change	1
2021-02-15	02/136	1952	69	Female	Married/Co-habiting	Muganda	Wampeewo	Secondary education		Unemployed	Other	0	0	0	0	0	0	0	1	None	02/136	01	2021-02-15	Patient		No, no change	No, No change	No, no change	No, no change	No, no change	No, no change	No, no change	No, no change	0	0-1(normal cognition)	02/136	01/06	2021-02-15	Patient		No, no change	No, no change	No, no change	No no change	No, No change	No, no change	No, no change	No, no change	0
2021-02-15	02/137	1952	69	Male	Married/Co-habiting	Muganda	Wampeewo	Secondary education		Paid or self-employment(part time)	Other	0	0	0	0	0	0	0	1	Intestinal cencer	02/137	01	2021-02-15	Informant	Husband	No, no change	No, No change	No, no change	No, no change	No, no change	No, no change	No, no change	No, no change	0	0-1(normal cognition)	02/137	01/06	2021-02-15	Informant	Husband	No, no change	No, no change	No, no change	No no change	No, No change	No, no change	No, no change	No, no change	0
2021-02-15	02/139	1959	62	Female	Married/Co-habiting	Muganda	Wampeewo	Primary education or less		Paid or self-employment(part time)	Other	0	0	0	0	0	0	0	1	None	02/139	01	2021-02-15	Patient		No, no change	No, No change	No, no change	No, no change	No, no change	No, no change	No, no change	No, no change	0	0-1(normal cognition)	02/139	01/006	2021-02-15	Patient		No, no change	Yes, a change	No, no change	No no change	No, No change	No, no change	No, no change	No, no change	1
2021-02-15	02/140	1957	64	Male	Married/Co-habiting	Muganda	Wampeewo	Secondary education		Paid or self-employment(full time)	Other	0	0	0	0	0	0	0	1	None	02/140	01	2021-02-15	Patient		No, no change	No, No change	No, no change	No, no change	No, no change	No, no change	No, no change	No, no change	0	0-1(normal cognition)	02/140	01/006	2021-02-15	Patient		No, no change	No, no change	No, no change	No no change	No, No change	No, no change	No, no change	No, no change	0
2021-02-16	02/141	1960	61	Female	Married/Co-habiting	Munyarwanda	Wampewo	Primary education or less		Unemployed	High Blood Pressure	0	0	0	1	0	0	0	0		02/141	01	2021-02-15	Informant	Wife	N/A don't know	N/A Don't know	N/A Don't Know	N/A, Don't know	N/A Don't know	N/A Don't know	N/A Don't know	N/A Don't know	0	0-1(normal cognition)	02/141	01/006	2021-02-15	Informant	Wife	N/A, Don't know	N/A Don't know	N/A Don't know	N/A Don't know	N/A don't know	N/A Don't know	N/A Don't know	N/A Don't know	0
2021-02-15	02/142	1936	85	Male	Married/Co-habiting	Muganda	Wampewo	Primary education or less		Paid or self-employment(part time)	Other	0	0	0	0	0	0	0	1	None	02/142	01	2021-02-15	Patient		N/A don't know	No, No change	No, no change	No, no change	No, no change	No, no change	Yes, a change	No, no change	1	0-1(normal cognition)	02/142	01/06	2021-02-15	Patient		N/A, Don't know	No, no change	No, no change	No no change	No, No change	No, no change	Yes a change	No, no change	1
2021-02-16	02/143	1954	67	Female	Married/Co-habiting	Muganda	Wampewo	Secondary education		Paid or self-employment(part time)	Other	0	0	0	0	0	0	0	1	None	02/143	01	2021-02-15	Patient		No, no change	No, No change	No, no change	No, no change	No, no change	No, no change	No, no change	No, no change	0	0-1(normal cognition)	02/143	01/06	2021-02-15	Patient		No, no change	Yes, a change	No, no change	No no change	No, No change	No, no change	No, no change	No, no change	1
2021-02-15	02/144	1932	89	Female	Widow/widower	Muganda	Wampewo	Primary education or less		Unemployed	High Blood Pressure	0	0	0	1	0	0	0	0		02/144	01	2021-02-15	Patient		No, no change	No, No change	No, no change	No, no change	No, no change	No, no change	No, no change	No, no change	0	0-1(normal cognition)	02/144	01	2021-02-15	Patient		No, no change	No, no change	No, no change	No no change	No, No change	No, no change	No, no change	No, no change	0
2021-02-15	02/145	1958	63	Female	Married/Co-habiting	Muganda	Wampewo	Primary education or less		Unemployed	Diabetes mellitus	0	0	0	0	0	0	1	0		02/145	01	2021-02-15	Patient		No, no change	No, No change	No, no change	No, no change	No, no change	No, no change	No, no change	Yes, a change	1	0-1(normal cognition)	02/145	01/06	2021-02-15	Patient		No, no change	No, no change	No, no change	No no change	No, No change	No, no change	No, no change	Yes, a change	1
2021-02-15	02/146	1933	88	Female	Widow/widower	Muganda	Wampewo	Primary education or less		Unemployed	High Blood Pressure	0	0	0	1	0	0	0	0		02/146	01	2021-02-15	Patient		No, no change	No, No change	No, no change	No, no change	No, no change	No, no change	No, no change	Yes, a change	1	0-1(normal cognition)	02/146	01/006	2021-02-15	Patient		No, no change	No, no change	No, no change	No no change	No, No change	No, no change	No, no change	Yes, a change	1
2021-02-16	02/147	1930	91	Male	Married/Co-habiting	Muganda	Mayoro/kito	Primary education or less		Unemployed	High Blood Pressure	0	0	0	1	0	0	0	0		02/147	01	2021-02-16	Patient		No, no change	No, No change	No, no change	No, no change	No, no change	No, no change	Yes, a change	No, no change	1	0-1(normal cognition)	02/147	01/004	2021-02-16	Patient		No, no change	No, no change	No, no change	No no change	No, No change	No, no change	Yes a change	No, no change	1
2021-02-16	02/148	1957	64	Female	Married/Co-habiting	Muganda	Kito	Primary education or less		Housewife/husband	High Blood Pressure	0	0	0	1	0	0	0	0		02/148	01	2021-02-16	Patient		No, no change	No, No change	No, no change	No, no change	No, no change	No, no change	No, no change	No, no change	0	0-1(normal cognition)	02/148	01/004	2021-02-16	Patient		No, no change	No, no change	No, no change	No no change	No, No change	No, no change	No, no change	No, no change	0
2021-02-17	02/149	1932	89	Male	Widow/widower	Muganda	Mayoro/kito	Secondary education		Unemployed	High Blood Pressure Diabetes mellitus	0	0	0	1	0	0	1	0		02/149	01	2021-02-16	Patient		No, no change	No, No change	Yes, a change	No, no change	No, no change	No, no change	No, no change	No, no change	1	0-1(normal cognition)	02/149	01/004	2021-02-16	Patient		No, no change	No, no change	Yes, a change	No no change	No, No change	No, no change	No, no change	No, no change	1
2021-02-16	02/150	1956	65	Female	Married/Co-habiting	Muganda	Magoro/kito	Secondary education		Paid or self-employment(part time)	High Blood Pressure	0	0	0	1	0	0	0	0		02/150	01	2021-02-16	Patient		No, no change	No, No change	No, no change	No, no change	No, no change	No, no change	No, no change	No, no change	0	0-1(normal cognition)	02/150	01/004	2021-02-16	Patient		No, no change	No, no change	No, no change	No no change	No, No change	No, no change	No, no change	No, no change	0
2021-02-16	02/151	1952	69	Female	Widow/widower	Muganda	Magoro/kito	Primary education or less		Unemployed	Other	0	0	0	0	0	0	0	1	None	02/151	01	2021-02-16	Patient		No, no change	No, No change	No, no change	No, no change	No, no change	No, no change	No, no change	No, no change	0	0-1(normal cognition)	02/151	01/004	2021-02-16	Patient		No, no change	No, no change	No, no change	No no change	No, No change	No, no change	No, no change	No, no change	0
2021-02-16	02/152	1959	62	Male	Married/Co-habiting	Muganda	Magoro/kito	Secondary education		Paid or self-employment(part time)	Other	0	0	0	0	0	0	0	1	None	02/152	01	2021-02-16	Patient		No, no change	No, No change	No, no change	No, no change	No, no change	No, no change	No, no change	Yes, a change	1	0-1(normal cognition)	02/152	01/004	2021-02-16	Patient		No, no change	No, no change	No, no change	No no change	No, No change	No, no change	No, no change	No, no change	0
2021-02-16	02/153	1933	88	Female	Widow/widower	Muganda	Magoro/kito	Primary education or less		Unemployed	High Blood Pressure	0	0	0	1	0	0	0	0		02/153	01	2021-02-16	Patient		No, no change	No, No change	No, no change	No, no change	No, no change	No, no change	No, no change	No, no change	0	0-1(normal cognition)	02/153	01/004	2021-02-16	Patient		No, no change	No, no change	No, no change	No no change	No, No change	No, no change	No, no change	No, no change	0
2021-02-16	02/154	1961	60	Female	Widow/widower	Muganda	Magoro/kito	Primary education or less		Paid or self-employment(part time)	Other	0	0	0	0	0	0	0	1	Pain in legs	02/154	01	2021-02-16	Patient		No, no change	No, No change	No, no change	No, no change	No, no change	Yes, a change	No, no change	No, no change	1	0-1(normal cognition)	02/154	01/004	2021-02-16	Patient		No, no change	No, no change	No, no change	No no change	No, No change	Yes, a change	No, no change	No, no change	6
2021-02-16	02/155	1957	64	Female	Married/Co-habiting	Muganda	Magoro/kito	Primary education or less		Unemployed	High Blood Pressure Other	0	0	0	1	0	0	0	1	Peptic ulcers	02/155	01	2021-02-16	Patient		No, no change	No, No change	No, no change	No, no change	No, no change	No, no change	Yes, a change	Yes, a change	2	>/= 2 (cognitive impairment is likely to be present)	02/155	01/004	2021-02-16	Patient		No, no change	No, no change	No, no change	No no change	No, No change	No, no change	Yes a change	Yes, a change	2
2021-02-16	02/156	1949	72	Female	Widow/widower	Muganda	Magere/kito	Primary education or less		Unemployed	Other	0	0	0	0	0	0	0	1	Peptic ulcers	02/156	01	2021-02-16	Patient		No, no change	No, No change	No, no change	No, no change	Yes, a change	No, no change	No, no change	No, no change	1	0-1(normal cognition)	02/156	01/004	2021-02-16	Patient		No, no change	No, no change	No, no change	No no change	Yes, a change	No, no change	No, no change	No, no change	1
2021-02-16	02/157	1959	62	Female	Married/Co-habiting	Muganda	Magere/kito	Secondary education		Paid or self-employment(part time)	Other	0	0	0	0	0	0	0	1	None	02/157	01	2021-02-16	Patient		No, no change	No, No change	No, no change	No, no change	No, no change	No, no change	No, no change	No, no change	0	0-1(normal cognition)	02/157	01/004	2021-02-16	Patient		No, no change	No, no change	No, no change	No no change	No, No change	No, no change	No, no change	No, no change	0
2021-02-16	02/158	1950	71	Male	Married/Co-habiting	Muganda	Magere/kito	Primary education or less		Unemployed	Other	0	0	0	0	0	0	0	1	None	02/158	01	2021-02-16	Patient		No, no change	No, No change	No, no change	No, no change	No, no change	No, no change	No, no change	No, no change	0	0-1(normal cognition)	02/158	01/004	2021-02-16	Patient		No, no change	No, no change	No, no change	No no change	No, No change	No, no change	No, no change	No, no change	0
2021-02-17	02/159	1960	61	Female	Married/Co-habiting	Muganda	Magere	No formal education		Unemployed	High Blood Pressure	0	0	0	1	0	0	0	0		02/159	01	2021-02-17	Patient		No, no change	No, No change	No, no change	No, no change	No, no change	No, no change	Yes, a change	Yes, a change	2	>/= 2 (cognitive impairment is likely to be present)	02/159	01/004	2021-02-17	Patient		No, no change	No, no change	No, no change	No no change	No, No change	No, no change	Yes a change	Yes, a change	2
2021-02-17	02/160	1937	84	Male	Married/Co-habiting	Muganda	Magere/kito	Primary education or less		Unemployed	Other	0	0	0	0	0	0	0	1	Pain in legs	02/160	06	2021-02-17	Patient		No, no change	No, No change	Yes, a change	No, no change	No, no change	No, no change	No, no change	No, no change	1	0-1(normal cognition)	02/160	01/004	2021-02-17	Patient		No, no change	No, no change	Yes, a change	No no change	No, No change	No, no change	No, no change	No, no change	1
2021-02-17	02/161	1945	76	Female	Widow/widower	Muganda	Magere/kito	Primary education or less		Paid or self-employment(part time)	Other	0	0	0	0	0	0	0	1	None	02/161	01	2021-02-17	Patient		No, no change	No, No change	No, no change	No, no change	No, no change	No, no change	No, no change	No, no change	0	0-1(normal cognition)	02/161	01/010	2021-02-17	Patient		No, no change	No, no change	No, no change	No no change	No, No change	No, no change	No, no change	No, no change	0
2021-02-17	02/162	1959	62	Female	Widow/widower	Muganda	Magere/kito	Primary education or less		Paid or self-employment(part time)	Other	0	0	0	0	0	0	0	1	None	02/162	01	2021-02-17	Patient		No, no change	No, No change	No, no change	No, no change	No, no change	No, no change	No, no change	No, no change	0	0-1(normal cognition)	02/162	01/004	2021-02-17	Patient		No, no change	No, no change	No, no change	No no change	No, No change	No, no change	No, no change	No, no change	0
2021-02-17	02/163	1947	74	Female	Widow/widower	Muganda	Magere	Primary education or less		Unemployed	Other	0	0	0	0	0	0	0	1	None	02/163	01	2021-02-17	Patient		No, no change	No, No change	No, no change	No, no change	No, no change	No, no change	No, no change	No, no change	0	0-1(normal cognition)	02/163	01/004	2021-02-17	Patient		No, no change	No, no change	No, no change	No no change	No, No change	No, no change	No, no change	No, no change	0
2021-02-17	02/164	1935	86	Female	Widow/widower	Muganda	Magere/kito	Primary education or less		Unemployed	Other	0	0	0	0	0	0	0	1	Peptic ulcers	02/164	01	2021-02-17	Patient		No, no change	No, No change	No, no change	No, no change	No, no change	No, no change	No, no change	No, no change	0	0-1(normal cognition)	02/164	01/004	2021-02-17	Patient		No, no change	No, no change	No, no change	No no change	No, No change	No, no change	No, no change	No, no change	0
2021-02-17	02/165	1935	86	Female	Married/Co-habiting	Muganda	Magere/kito	Primary education or less		Unemployed	Other	0	0	0	0	0	0	0	1	None	02/165	01	2021-02-17	Patient		No, no change	No, No change	Yes, a change	No, no change	No, no change	No, no change	No, no change	Yes, a change	2	>/= 2 (cognitive impairment is likely to be present)	02/165	01/004	2021-02-17	Patient		No, no change	No, no change	Yes, a change	No no change	No, No change	No, no change	No, no change	Yes, a change	2
2021-02-17	02/166	1959	62	Female	Married/Co-habiting	Muganda	Magere	Secondary education		Paid or self-employment(part time)	High Blood Pressure	0	0	0	1	0	0	0	0		02/166	01	2021-02-17	Patient		No, no change	No, No change	No, no change	No, no change	No, no change	No, no change	No, no change	No, no change	0	0-1(normal cognition)	02/166	01/004	2021-02-17	Patient		No, no change	No, no change	No, no change	No no change	No, No change	No, no change	No, no change	No, no change	0
2021-02-17	02/167	1955	66	Male	Married/Co-habiting	Muganda	Magere/kito	Primary education or less		Voluntary employment (unpaid)	Other	0	0	0	0	0	0	0	1	None	02/167	01	2021-02-17	Patient		No, no change	No, No change	No, no change	No, no change	No, no change	No, no change	No, no change	Yes, a change	1	0-1(normal cognition)	02/167	01/004	2021-02-17	Patient		No, no change	No, no change	No, no change	No no change	No, No change	No, no change	No, no change	Yes, a change	1
2021-02-17	02/168	1953	68	Female	Single/unmarried	Muganda	Magere/kito	No formal education		Unemployed	Other	0	0	0	0	0	0	0	1	None	02/168	01	2021-02-17	Both	Grandmother	No, no change	No, No change	No, no change	No, no change	Yes, a change	Yes, a change	Yes, a change	Yes, a change	4	>/= 2 (cognitive impairment is likely to be present)	02/168	01/004	2021-02-17	Patient		No, no change	No, no change	No, no change	No no change	Yes, a change	Yes, a change	Yes a change	Yes, a change	4
2021-02-18	02/169	1945	76	Male	Married/Co-habiting	Muganda	Lutete	Primary education or less		Unemployed	Other	0	0	0	0	0	0	0	1	None	02/169	01	2021-02-18	Patient		No, no change	No, No change	No, no change	No, no change	No, no change	No, no change	No, no change	No, no change	0	0-1(normal cognition)	02/169	01/008	2021-02-18	Patient		No, no change	No, no change	No, no change	No no change	No, No change	No, no change	No, no change	No, no change	0
2021-02-18	02/169	1945	76	Male	Widow/widower	Muganda	Lutoro	Primary education or less		Unemployed	Other	0	0	0	0	0	0	0	1	None	02/169	01	2021-02-18	Patient		No, no change	No, No change	No, no change	No, no change	No, no change	No, no change	No, no change	No, no change	0	0-1(normal cognition)	02/169	01/008	2021-02-18	Patient		No, no change	No, no change	No, no change	No no change	No, No change	No, no change	No, no change	No, no change	0
2021-02-18	02/170	1960	61	Male	Married/Co-habiting	Muganda	Lutoro	Primary education or less		Retired due to disability	HIV	1	0	0	0	0	0	0	0		02/170	01	2021-02-18	Patient		No, no change	Yes, a change	No, no change	N/A, Don't know	No, no change	No, no change	No, no change	No, no change	1	0-1(normal cognition)	02/170	01/008	2021-02-18	Patient		No, no change	Yes, a change	No, no change	No no change	No, No change	No, no change	No, no change	No, no change	1
2021-02-18	02/171	1940	81	Female	Married/Co-habiting	Muganda	Lutoto	Tertiary/further education		Paid or self-employment(part time)	High Blood Pressure	0	0	0	1	0	0	0	0		02/171	01	2021-02-18	Patient		No, no change	No, No change	Yes, a change	No, no change	No, no change	No, no change	No, no change	No, no change	1	0-1(normal cognition)	02/171	01/008	2021-02-18	Patient		No, no change	No, no change	Yes, a change	No no change	No, No change	No, no change	No, no change	No, no change	1
2021-02-18	02/172	1957	64	Female	Single/unmarried	Muganda	Lutoto	Secondary education		Unemployed	High Blood Pressure	0	0	0	1	0	0	0	0		02/172	01	2021-02-18	Patient		Yes, A change	N/A Don't know	No, no change	No, no change	No, no change	No, no change	No, no change	No, no change	0	0-1(normal cognition)	02/172	01/008	2021-02-18	Patient		No, no change	N/A Don't know	No, no change	No no change	No, No change	No, no change	No, no change	No, no change	0
2021-02-18	02/173	1961	60	Female	Married/Co-habiting	Muganda	Lutete	Secondary education		Retired due to age-on pension	Other	0	0	0	0	0	0	0	1	Pain in legs	02/173	01	2021-02-18	Patient		No, no change	No, No change	No, no change	No, no change	No, no change	No, no change	No, no change	No, no change	0	0-1(normal cognition)	02/173	01/008	2021-02-18	Patient		No, no change	No, no change	No, no change	No no change	No, No change	No, no change	No, no change	No, no change	0
2021-02-18	02/173	1961	60	Female	Widow/widower	Muganda	Lutoto	Secondary education		Retired due to age-on pension	Other	0	0	0	0	0	0	0	1	Pain legs	02/173	01	2021-02-18	Patient		No, no change	No, No change	No, no change	No, no change	No, no change	No, no change	No, no change	No, no change	0	0-1(normal cognition)	01/173	0/008	2021-02-18	Patient		No, no change	No, no change	No, no change	No no change	No, No change	No, no change	No, no change	No, no change	0
2021-02-18	02/174	1950	71	Female	Separated/Divorced	Muganda	Lutoto	Primary education or less		Paid or self-employment(part time)	Other	0	0	0	0	0	0	0	1	None	02/174	01	2021-02-18	Patient		No, no change	Yes, a change	No, no change	No, no change	No, no change	No, no change	No, no change	No, no change	1	0-1(normal cognition)	01/174	01/008	2021-02-18	Patient		No, no change	Yes, a change	No, no change	No no change	No, No change	No, no change	No, no change	No, no change	1
2021-02-18	02/175	1953	68	Female	Married/Co-habiting	Muganda	Lutoto	Secondary education		Paid or self-employment(part time)	Other	0	0	0	0	0	0	0	1	None	02/175	01	2021-02-18	Patient		No, no change	No, No change	No, no change	No, no change	No, no change	No, no change	No, no change	No, no change	0	0-1(normal cognition)	02/175	01/008	2021-02-18	Patient		No, no change	No, no change	No, no change	No no change	No, No change	No, no change	No, no change	No, no change	0
2021-02-18	02/176	1955	66	Female	Married/Co-habiting	Muganda	Lutoto	Secondary education		Retired due to age-on pension	High Blood Pressure	0	0	0	1	0	0	0	0		02/176	01	2021-02-18	Patient		No, no change	No, No change	No, no change	No, no change	Yes, a change	No, no change	No, no change	No, no change	1	0-1(normal cognition)	02/176	01/008	2021-02-18	Patient		No, no change	No, no change	No, no change	No no change	No, No change	Yes, a change	No, no change	No, no change	1
2021-02-18	02/177	1960	61	Female	Married/Co-habiting	Muganda	Lutoto	Primary education or less		Paid or self-employment(part time)	Other	0	0	0	0	0	0	0	1	None	02/177	01	2021-02-18	Patient		No, no change	No, No change	No, no change	No, no change	Yes, a change	No, no change	No, no change	No, no change	1	0-1(normal cognition)	02/177	02/010	2021-02-18	Patient		No, no change	No, no change	No, no change	No no change	No, No change	No, no change	No, no change	No, no change	0
2021-02-19	02/178	1949	72	Female	Widow/widower	Muganda	Mayore	Primary education or less		Unemployed	High Blood Pressure Other	0	0	0	1	0	0	0	1	Peptic ulcers	02/178	01	2021-02-19	Patient		No, no change	No, No change	No, no change	No, no change	No, no change	No, no change	No, no change	Yes, a change	1	0-1(normal cognition)	02/178	01/007	2021-02-19	Patient		No, no change	No, no change	No, no change	No no change	No, No change	No, no change	No, no change	Yes, a change	1
2021-02-19	02/179	1960	61	Female	Single/unmarried	Muganda	Magere	Primary education or less		Unemployed	Other	0	0	0	0	0	0	0	1	None	02/179	01	2021-02-19	Patient		No, no change	No, No change	No, no change	No, no change	No, no change	No, no change	No, no change	No, no change	0	0-1(normal cognition)	02/179	01/007	2021-02-19	Patient		No, no change	No, no change	No, no change	No no change	No, No change	No, no change	No, no change	Yes, a change	1
2021-02-19	02/180	1959	62	Male	Married/Co-habiting	Muganda	Magere	Primary education or less		Paid or self-employment(part time)	High Blood Pressure Diabetes mellitus	0	0	0	1	0	0	1	0		02/180	01	2021-02-19	Patient		No, no change	No, No change	No, no change	No, no change	No, no change	No, no change	No, no change	No, no change	0	0-1(normal cognition)	02/180	01/007	2021-02-19	Patient		No, no change	No, no change	No, no change	No no change	No, No change	No, no change	No, no change	No, no change	0
2021-02-19	02/181	1954	67	Female	Married/Co-habiting	Muganda	Magere	Primary education or less		Unemployed	High Blood Pressure	0	0	0	1	0	0	0	0		02/181	01	2021-02-19	Patient		No, no change	No, No change	No, no change	No, no change	No, no change	No, no change	No, no change	No, no change	0	0-1(normal cognition)	02/181	01/007	2021-02-19	Patient		No, no change	No, no change	No, no change	No no change	No, No change	No, no change	No, no change	No, no change	0
2021-02-19	02/182	1958	63	Female	Separated/Divorced	Muganda	Magere	No formal education		Paid or self-employment(part time)	High Blood Pressure Diabetes mellitus	0	0	0	1	0	0	1	0		02/182	07	2021-02-19	Patient		No, no change	No, No change	No, no change	No, no change	No, no change	No, no change	No, no change	No, no change	0	0-1(normal cognition)	02/182	01/007	2021-02-19	Patient		No, no change	No, no change	No, no change	No no change	No, No change	No, no change	No, no change	No, no change	0
2021-02-19	02/182	1958	63	Female	Widow/widower	Muganda	Magere	No formal education		Paid or self-employment(part time)	High Blood Pressure Diabetes mellitus	0	0	0	1	0	0	1	0		02/182	01	2021-02-19	Patient		No, no change	No, No change	No, no change	No, no change	No, no change	No, no change	No, no change	No, no change	0	0-1(normal cognition)	02/182	01/007	2021-02-19	Patient		No, no change	No, no change	No, no change	No no change	No, No change	No, no change	No, no change	No, no change	0
2021-02-19	02/183	1931	90	Male	Widow/widower	Muganda	Magere	Primary education or less		Unemployed	Other	0	0	0	0	0	0	0	1	None	02/183	01	2021-02-19	Patient		No, no change	No, No change	No, no change	No, no change	No, no change	No, no change	No, no change	No, no change	0	0-1(normal cognition)	02/183	01/007	2021-02-19	Patient		No, no change	No, no change	No, no change	No no change	Yes, a change	N/A Don't know	No, no change	No, no change	1
2021-02-19	02/184	1957	64	Male	Separated/Divorced	Muganda	Magere	Primary education or less		Unemployed	Other	0	0	0	0	0	0	0	1	None	02/184	01	2021-02-19	Patient		No, no change	No, No change	No, no change	No, no change	No, no change	No, no change	No, no change	No, no change	0	0-1(normal cognition)	02/184	01/007	2021-02-19	Patient		N/A, Don't know	No, no change	No, no change	No no change	No, No change	No, no change	No, no change	No, no change	0
2021-02-20	02/185	1960	61	Female	Married/Co-habiting	Muganda	Kazinga	Primary education or less		Unemployed	High Blood Pressure Other	0	0	0	1	0	0	0	1	Peptic ulcers	02/185	01	2021-02-20	Patient		No, no change	No, No change	No, no change	No, no change	No, no change	No, no change	No, no change	No, no change	0	0-1(normal cognition)	02/185	01/005	2021-02-20	Patient		No, no change	No, no change	No, no change	No no change	No, No change	No, no change	No, no change	No, no change	0
2021-02-20	02/186	1956	65	Female	Married/Co-habiting	Muganda	Kazinga	Primary education or less		Paid or self-employment(full time)	Other	0	0	0	0	0	0	0	1	None	02/186	01	2021-02-20	Patient		No, no change	No, No change	No, no change	No, no change	No, no change	No, no change	No, no change	No, no change	0	0-1(normal cognition)	02/186	01/005	2021-02-20	Patient		No, no change	No, no change	No, no change	No no change	No, No change	No, no change	No, no change	No, no change	0
2021-02-20	02/187	1949	72	Female	Widow/widower	Muganda	Kazinga	Secondary education		Retired due to age - NOT on pension	High Blood Pressure Diabetes mellitus	0	0	0	1	0	0	1	0		2/187	01	2021-02-20	Patient		No, no change	No, No change	No, no change	No, no change	Yes, a change	No, no change	No, no change	Yes, a change	2	0-1(normal cognition)	02/187	01/005	2021-02-20	Patient		No, no change	No, no change	No, no change	No no change	Yes, a change	No, no change	No, no change	No, no change	1
2021-02-20	02/188	1951	70	Female	Married/Co-habiting	Muganda	Kazinga	Primary education or less		Housewife/husband	High Blood Pressure	0	0	0	1	0	0	0	0		02/188	01	2021-02-20	Patient		No, no change	No, No change	No, no change	No, no change	No, no change	No, no change	No, no change	No, no change	0	0-1(normal cognition)	02/188	01/005	2021-02-20	Patient		No, no change	No, no change	No, no change	No no change	No, No change	No, no change	No, no change	No, no change	0
2021-02-20	02/188	1940	81	Female	Separated/Divorced	Muganda	Kazinga	Primary education or less		Unemployed	Other	0	0	0	0	0	0	0	1	None	02/189	01	2021-02-20	Patient		No, no change	No, No change	No, no change	No, no change	No, no change	No, no change	No, no change	No, no change	0	0-1(normal cognition)	02/189	01/005	2021-02-20	Patient		No, no change	No, no change	No, no change	No no change	No, No change	No, no change	No, no change	No, no change	0
2021-02-20	02/190	1952	69	Female	Separated/Divorced	Muganda	Kazinga	Primary education or less		Unemployed	High Blood Pressure	0	0	0	1	0	0	0	0		02/190	01/005	2021-02-20	Patient		No, no change	No, No change	No, no change	No, no change	No, no change	No, no change	No, no change	No, no change	0	0-1(normal cognition)	02/190	01	2021-02-20	Patient		No, no change	No, no change	Yes, a change	No no change	No, No change	No, no change	No, no change	Yes, a change	2
2021-02-20	02/191	1947	74	Female	Widow/widower	Muganda	Kazinga	Primary education or less		Unemployed	High Blood Pressure	0	0	0	1	0	0	0	0		02/191	01	2021-02-20	Patient		No, no change	No, No change	No, no change	No, no change	Yes, a change	Yes, a change	No, no change	No, no change	2	>/= 2 (cognitive impairment is likely to be present)	02/191	01/005	2021-02-20	Patient		No, no change	No, no change	No, no change	Yes, a change	Yes, a change	No, no change	Yes a change	Yes, a change	4
2021-01-20	02/192	1949	72	Female	Widow/widower	Muganda	Kazinga	Primary education or less		Unemployed	High Blood Pressure	0	0	0	1	0	0	0	0		02/191	01	2021-02-20	Patient		No, no change	No, No change	No, no change	No, no change	No, no change	No, no change	Yes, a change	No, no change	1	0-1(normal cognition)	02/192	001/005	2021-02-20	Patient		No, no change	No, no change	No, no change	No no change	No, No change	No, no change	No, no change	No, no change	0
2020-10-22	02/193	1958	63	Female	Separated/Divorced	Muganda	Kiwalimu	Secondary education		Paid or self-employment(full time)	Other	0	0	0	0	0	0	0	1	None	02/193	01/002	2020-10-22	Patient		No, no change	No, No change	No, no change	No, no change	No, no change	No, no change	No, no change	No, no change	0	0-1(normal cognition)	01/193	01/002	2020-10-22	Patient		No, no change	No, no change	No, no change	No no change	No, No change	No, no change	No, no change	No, no change	0
2020-10-22	02/194	1923	98	Female	Widow/widower	Muganda		Primary education or less		Unemployed	Other	0	0	0	0	0	0	0	1	Allergy	02/194	03	2020-10-22	Both	Mother	Yes, A change	No, No change	Yes, a change	Yes, a change	Yes, a change	Yes, a change	Yes, a change	Yes, a change	7	>/= 2 (cognitive impairment is likely to be present)	02/194	01/002	2020-10-22	Both	Mwana	Yes, a change	No, no change	Yes, a change	Yes, a change	Yes, a change	Yes, a change	Yes a change	Yes, a change	7
2020-10-22	02/195	1945	76	Female	Separated/Divorced	Muganda	Kiwalimu	Primary education or less		Housewife/husband	High Blood Pressure	0	0	0	1	0	0	0	0		02/195	01/002	2020-10-22	Patient		No, no change	No, No change	No, no change	No, no change	No, no change	No, no change	No, no change	No, no change	0	0-1(normal cognition)	02/195	02	2020-10-22	Patient		No, no change	No, no change	No, no change	No no change	No, No change	No, no change	No, no change	No, no change	0
2020-10-22	02/196	1951	70	Male	Married/Co-habiting	Muganda	Kiwalimu	Secondary education		Paid or self-employment(part time)	High Blood Pressure	0	0	0	1	0	0	0	0		02/196	02	2020-10-22	Patient		No, no change	No, No change	No, no change	No, no change	No, no change	No, no change	No, no change	No, no change	0	0-1(normal cognition)	02/196	01/002	2020-10-22	Patient		No, no change	No, no change	No, no change	No no change	No, No change	No, no change	No, no change	No, no change	0
2020-10-22	02/197	1959	62	Female	Married/Co-habiting	Muganda	Kiwumulo	Primary education or less		Unemployed	High Blood Pressure Diabetes mellitus	0	0	0	1	0	0	1	0		02/197	02	2020-10-22	Patient		No, no change	No, No change	No, no change	No, no change	No, no change	No, no change	No, no change	No, no change	0	0-1(normal cognition)	02/197	01/002	2020-10-22	Patient		No, no change	No, no change	No, no change	No no change	No, No change	No, no change	No, no change	No, no change	0
2020-10-22	02/198	1958	63	Male	Married/Co-habiting	Muganda		Primary education or less		Paid or self-employment(full time)	Other	0	0	0	0	0	0	0	1	None	02/198	02	2020-10-22	Patient		No, no change	No, No change	No, no change	No, no change	No, no change	No, no change	No, no change	No, no change	0	0-1(normal cognition)	02/198	01/002	2020-10-22	Patient		No, no change	No, no change	No, no change	No no change	No, No change	No, no change	No, no change	No, no change	0
2020-10-22	02/201	1960	61	Female	Single/unmarried	Muganda	Kiwalimu	Primary education or less		Unemployed	Other	0	0	0	0	0	0	0	1	None	02/201	02	2020-10-22	Patient		No, no change	No, No change	No, no change	No, no change	No, no change	No, no change	No, no change	No, no change	0	0-1(normal cognition)	02/201	01/002	2020-10-22	Patient		No, no change	No, no change	No, no change	No no change	No, No change	No, no change	No, no change	No, no change	0
2020-10-22	02/202	1955	66	Female	Widow/widower	Muganda	Kiwalimu	Secondary education		Unemployed	High Blood Pressure	0	0	0	1	0	0	0	0		02/202	02	2020-10-22	Patient		No, no change	No, No change	Yes, a change	Yes, a change	No, no change	No, no change	No, no change	No, no change	2	>/= 2 (cognitive impairment is likely to be present)	02/202	01/002	2020-10-22	Patient		No, no change	No, no change	Yes, a change	No no change	No, No change	No, no change	No, no change	No, no change	1
2020-10-22	02/203	1948	73	Female	Widow/widower	Muganda	Kiwalimu	Primary education or less		Paid or self-employment(part time)	Other	0	0	0	0	0	0	0	1	PUD	02/203	02	2020-10-22	Patient		No, no change	No, No change	No, no change	No, no change	No, no change	No, no change	No, no change	No, no change	0	0-1(normal cognition)	02/203	01/002	2020-10-22	Patient		No, no change	No, no change	No, no change	No no change	No, No change	No, no change	No, no change	No, no change	0
2020-10-22	02/204	1957	64	Female	Widow/widower	Muganda	Kiwalimu	Primary education or less		Unemployed	High Blood Pressure	0	0	0	1	0	0	0	0		02/204	02	2020-10-22	Patient		No, no change	No, No change	No, no change	No, no change	No, no change	No, no change	No, no change	No, no change	0	0-1(normal cognition)	02/204	01/002	2020-10-22	Patient		No, no change	No, no change	No, no change	No no change	No, No change	No, no change	No, no change	No, no change	0
2020-10-22	02/205	1942	79	Female	Widow/widower	Muganda	Kiwalimu	No formal education		Unemployed	High Blood Pressure	0	0	0	1	0	0	0	0		02/205	02	2021-02-22	Patient		No, no change	No, No change	No, no change	No, no change	No, no change	Yes, a change	No, no change	No, no change	1	0-1(normal cognition)	02/205	01/002	2020-10-22	Patient		No, no change	No, no change	No, no change	No no change	No, No change	Yes, a change	No, no change	No, no change	1
2020-10-23	02/206	1939	82	Female	Married/Co-habiting	Muganda	Masooli	Secondary education		Paid or self-employment(full time)	Other	0	0	0	0	0	0	0	1	None	02/206	02	2020-10-23	Patient		No, no change	No, No change	No, no change	No, no change	No, no change	No, no change	No, no change	No, no change	0	0-1(normal cognition)	02/206	01/001	2020-10-23	Patient		No, no change	No, no change	No, no change	No no change	No, No change	No, no change	No, no change	No, no change	0
2020-10-23	02/207	1955	66	Female	Married/Co-habiting	Muganda	Masooli	Primary education or less		Housewife/husband	High Blood Pressure Diabetes mellitus	0	0	0	1	0	0	1	0		02/207	02	2020-10-23	Patient		No, no change	No, No change	No, no change	No, no change	No, no change	No, no change	No, no change	No, no change	0	0-1(normal cognition)	02/207	01/001	2020-10-23	Patient		No, no change	No, no change	No, no change	No no change	No, No change	No, no change	No, no change	No, no change	0
2020-10-23	02/208	1945	76	Female	Single/unmarried	Muganda	Masooli	Primary education or less		Unemployed	Other	0	0	0	0	0	0	0	1	None	02/208	02	2020-10-23	Patient		No, no change	No, No change	No, no change	No, no change	No, no change	No, no change	No, no change	No, no change	0	0-1(normal cognition)	02/208	01/001	2020-10-23	Patient		No, no change	No, no change	No, no change	No no change	No, No change	No, no change	No, no change	No, no change	0
2021-02-23	02/209	1934	87	Male	Married/Co-habiting	Muganda	Masooli	Secondary education		Unemployed	High Blood Pressure Diabetes mellitus	0	0	0	1	0	0	1	0		02/209	02	2020-10-23	Patient		No, no change	No, No change	No, no change	No, no change	No, no change	No, no change	No, no change	No, no change	0	0-1(normal cognition)	02/209	01/001	2020-10-23	Patient		No, no change	No, no change	No, no change	No no change	No, No change	No, no change	No, no change	No, no change	0
2020-10-23	02/210	1960	61	Female	Married/Co-habiting	Muganda	Masooli	Primary education or less		Housewife/husband	High Blood Pressure Diabetes mellitus	0	0	0	1	0	0	1	0		02/210	02	2020-11-23	Patient		No, no change	No, No change	No, no change	No, no change	Yes, a change	No, no change	No, no change	No, no change	1	0-1(normal cognition)	02/210	01/001	2020-10-23	Patient		No, no change	No, no change	No, no change	No no change	No, No change	No, no change	No, no change	No, no change	0
2020-10-23	02/211	1941	80	Male	Married/Co-habiting	Muganda	Masooli	Primary education or less		Unemployed	Other	0	0	0	0	0	0	0	1	None	02/211	02	2020-10-23	Patient		No, no change	No, No change	No, no change	No, no change	No, no change	No, no change	No, no change	No, no change	0	0-1(normal cognition)	02/211	01/001	2020-10-23	Patient		No, no change	No, no change	No, no change	No no change	No, No change	No, no change	No, no change	No, no change	0
2020-10-23	02/212	1940	81	Male	Married/Co-habiting	Muganda	Masooli	Secondary education		Housewife/husband	High Blood Pressure Diabetes mellitus	0	0	0	1	0	0	1	0		02/212	02	2020-10-23	Informant	Husband	No, no change	No, No change	No, no change	No, no change	No, no change	No, no change	No, no change	No, no change	0	0-1(normal cognition)	02/212	01/001	2020-10-23	Informant	Husband	No, no change	No, no change	No, no change	No no change	No, No change	No, no change	No, no change	No, no change	0
2020-10-23	02/213	1945	76	Female	Widow/widower	Muganda	Masooli	Primary education or less		Unemployed	Other	0	0	0	0	0	0	0	1	None	02/213	02	2020-10-23	Patient		No, no change	No, No change	Yes, a change	No, no change	No, no change	Yes, a change	No, no change	No, no change	2	>/= 2 (cognitive impairment is likely to be present)	02/213	01/001	2020-10-23	Patient		No, no change	No, no change	Yes, a change	Yes, a change	No, No change	No, no change	No, no change	No, no change	2
2021-02-01	02/214	1955	66	Male	Separated/Divorced	Muganda	Lutete	Secondary education		Voluntary employment (unpaid)	Other	0	0	0	0	0	0	0	1	None	02/214	02	2021-02-01	Patient		No, no change	No, No change	No, no change	No, no change	No, no change	No, no change	No, no change	No, no change	0	0-1(normal cognition)	02/214	01/009	2021-02-01	Patient		No, no change	No, no change	No, no change	No no change	No, No change	No, no change	No, no change	No, no change	0
2021-02-01	02/215	1957	64	Female	Married/Co-habiting	Muganda	Lutete	Primary education or less		Paid or self-employment(part time)	Other	0	0	0	0	0	0	0	1	None	02/215	02	2021-02-01	Patient		Yes, A change	No, No change	No, no change	No, no change	No, no change	No, no change	No, no change	No, no change	1	0-1(normal cognition)	02/215	01/009	2021-02-01	Patient		No, no change	No, no change	No, no change	No no change	No, No change	No, no change	No, no change	No, no change	0
2021-02-01	02/216	1956	65	Male	Married/Co-habiting	Muganda		Primary education or less		Unemployed	High Blood Pressure	0	0	0	1	0	0	0	0		02/216	02	2021-02-01	Patient		No, no change	No, No change	No, no change	No, no change	No, no change	No, no change	No, no change	No, no change	0	0-1(normal cognition)	02/216	01/009	2021-02-01	Patient		No, no change	No, no change	No, no change	No no change	No, No change	No, no change	No, no change	No, no change	0
2021-02-01	02/217	1955	66	Female	Separated/Divorced	Muganda	Lutete	Secondary education		Paid or self-employment(part time)	Other	0	0	0	0	0	0	0	1	None	02/217	02	2021-02-01	Patient		No, no change	No, No change	No, no change	No, no change	No, no change	No, no change	No, no change	No, no change	0	0-1(normal cognition)	02/217	01/009	2021-02-01	Patient		No, no change	No, no change	No, no change	No no change	No, No change	No, no change	No, no change	No, no change	0
2021-02-01	02/218	1959	62	Female	Married/Co-habiting	Muganda		No formal education		Paid or self-employment(part time)	Other	0	0	0	0	0	0	0	1	None	02/218	02	2021-02-01	Patient		No, no change	No, No change	No, no change	No, no change	No, no change	No, no change	No, no change	No, no change	0	0-1(normal cognition)	02/218	01/009	2021-02-01	Patient		No, no change	No, no change	No, no change	No no change	No, No change	No, no change	No, no change	No, no change	0
2021-02-01	02/219	1950	71	Male	Married/Co-habiting	Muganda	Lutete	No formal education		Housewife/husband	Other	0	0	0	0	0	0	0	1	None	02/219	02	2021-02-01	Both	Father	No, no change	No, No change	No, no change	No, no change	No, no change	No, no change	No, no change	No, no change	0	0-1(normal cognition)	02/219	01/009	2021-02-01	Both	Father	No, no change	No, no change	No, no change	No no change	No, No change	No, no change	No, no change	No, no change	0
2021-02-01	02/220	1956	65	Male	Married/Co-habiting	Muganda		Secondary education		Paid or self-employment(full time)	Other	0	0	0	0	0	0	0	1	None	02/220	02	2021-02-01	Patient		No, no change	No, No change	No, no change	No, no change	No, no change	No, no change	No, no change	No, no change	0	0-1(normal cognition)	02/220	01/009	2021-02-01	Patient		No, no change	No, no change	No, no change	No no change	No, No change	No, no change	No, no change	No, no change	0
2021-02-01	02/221	1959	62	Male	Married/Co-habiting	Muganda	Lutete	Tertiary/further education		Housewife/husband	Other	0	0	0	0	0	0	0	1	None	02/221	02	2021-02-01	Both	Wife	No, no change	No, No change	No, no change	No, no change	No, no change	No, no change	No, no change	No, no change	0	0-1(normal cognition)	02/221	01/009	2021-02-01	Both	Wife	No, no change	No, no change	No, no change	No no change	No, No change	No, no change	No, no change	No, no change	0
2021-02-01	02/222	1959	62	Male	Single/unmarried	Muganda	Lutete	Primary education or less		Paid or self-employment(full time)	Other	0	0	0	0	0	0	0	1	None	02/222	02	2021-02-01	Patient		No, no change	No, No change	No, no change	No, no change	No, no change	No, no change	No, no change	No, no change	0	0-1(normal cognition)	02/222	01/009	2021-02-01	Patient		No, no change	No, no change	No, no change	No no change	No, No change	No, no change	No, no change	No, no change	0
2021-02-01	02/223	1959	62	Female	Widow/widower	Muganda	Lutete	Secondary education		Paid or self-employment(full time)	HIV	1	0	0	0	0	0	0	0		02/223	02	2021-02-01	Patient		No, no change	No, No change	No, no change	No, no change	No, no change	No, no change	No, no change	No, no change	0	0-1(normal cognition)	02/223	01/009	2021-02-01	Patient		No, no change	No, no change	No, no change	No no change	No, No change	No, no change	No, no change	No, no change	0
2021-02-01	02/224	1960	61	Male	Separated/Divorced	Muganda	Lutete	Secondary education		Retired due to age - NOT on pension	HIV Other	1	0	0	0	0	0	0	1	Asthma	02/224	02	2021-02-01	Patient		Yes, A change	Yes, a change	No, no change	No, no change	No, no change	No, no change	Yes, a change	Yes, a change	4	>/= 2 (cognitive impairment is likely to be present)	02/224	01/009	2021-02-01	Patient		Yes, a change	Yes, a change	No, no change	No no change	No, No change	No, no change	Yes a change	No, no change	3
2021-02-01	02/225	1943	78	Male	Widow/widower	Muganda	Lutete	Secondary education		Retired due to age-on pension	High Blood Pressure	0	0	0	1	0	0	0	0		02/225	02	2021-02-01	Patient		Yes, A change	No, No change	No, no change	No, no change	No, no change	No, no change	No, no change	No, no change	1	0-1(normal cognition)	02/225	01/009	2021-02-01	Patient		No, no change	No, no change	No, no change	No no change	No, No change	No, no change	No, no change	Yes, a change	1
2021-02-01	02/226	1960	61	Male	Married/Co-habiting	Muganda	Lutete	Secondary education		Paid or self-employment(part time)	Other	0	0	0	0	0	0	0	1	Allergy	02/226	02	2021-02-01	Patient		No, no change	No, No change	No, no change	No, no change	No, no change	No, no change	Yes, a change	Yes, a change	2	>/= 2 (cognitive impairment is likely to be present)	02/226	01/009	2021-02-01	Patient		No, no change	No, no change	No, no change	No no change	No, No change	No, no change	Yes a change	Yes, a change	2
2021-02-01	02/227	1937	84	Male	Widow/widower	Muganda	Lutete	Tertiary/further education		Unemployed	High Blood Pressure	0	0	0	1	0	0	0	0		02/227	02	2021-02-01	Informant	Grandmother	No, no change	No, No change	No, no change	No, no change	No, no change	No, no change	No, no change	No, no change	0	0-1(normal cognition)	02/227	01/009	2021-02-01	Patient		No, no change	No, no change	No, no change	No no change	No, No change	No, no change	No, no change	No, no change	0
2021-02-02	02/228	1946	75	Female	Separated/Divorced	Muganda	Kitetika	Secondary education		Unemployed	Other	0	0	0	0	0	0	0	1	Retinopathy	02/228	02	2021-02-02	Patient		No, no change	No, No change	No, no change	No, no change	No, no change	No, no change	No, no change	No, no change	0	0-1(normal cognition)	02/228	01/010		Patient		No, no change	No, no change	No, no change	No no change	No, No change	No, no change	No, no change	No, no change	0
2021-02-02	02/229	1924	97	Female	Widow/widower	Muganda	Kitetika	Secondary education		Unemployed	High Blood Pressure	0	0	0	1	0	0	0	0		02/229	02	2021-02-02	Informant	Grandmother	No, no change	No, No change	No, no change	Yes, a change	No, no change	No, no change	No, no change	No, no change	1	0-1(normal cognition)	02/229	01/010		Informant	Grandmother	No, no change	No, no change	No, no change	Yes, a change	No, No change	No, no change	No, no change	Yes, a change	2
2021-02-02	02/230	1961	60	Female	Married/Co-habiting	Muganda	Kitetika	Secondary education		Housewife/husband	Other	0	0	0	0	0	0	0	1	None	02/230	02	2021-02-02	Patient		No, no change	No, No change	No, no change	No, no change	No, no change	No, no change	No, no change	No, no change	0	0-1(normal cognition)	02/230	01/010	2021-02-02	Patient		No, no change	No, no change	No, no change	No no change	No, No change	No, no change	No, no change	No, no change	0
2021-02-02	02/231	1954	67	Male	Married/Co-habiting	Muganda	Kitetika	Secondary education		Paid or self-employment(part time)	High Blood Pressure	0	0	0	1	0	0	0	0		02/231	02	2021-02-02	Patient		No, no change	No, No change	No, no change	No, no change	No, no change	No, no change	No, no change	No, no change	0	0-1(normal cognition)	02/231	01/010	2021-02-02	Patient		No, no change	Yes, a change	No, no change	No no change	No, No change	No, no change	No, no change	No, no change	1
2021-02-02	02/232	1951	70	Male	Married/Co-habiting	Muganda	Kitetika	No formal education		Housewife/husband	Other	0	0	0	0	0	0	0	1	Epilepsy	02/232	02	2021-02-02	Patient		No, no change	No, No change	No, no change	No, no change	Yes, a change	No, no change	No, no change	No, no change	1	0-1(normal cognition)	02/232	01/010	2021-02-02	Patient		No, no change	No, no change	No, no change	No no change	No, No change	No, no change	No, no change	Yes, a change	1
2021-02-02	02/233	1961	60	Female	Married/Co-habiting	Muganda	Kitetika	Primary education or less		Housewife/husband	HIV High Blood Pressure	1	0	0	1	0	0	0	0		02/233	02	2021-02-02	Patient		No, no change	No, No change	No, no change	No, no change	No, no change	No, no change	No, no change	No, no change	0	0-1(normal cognition)	02/233	01/010		Patient		No, no change	Yes, a change	No, no change	No no change	No, No change	No, no change	No, no change	No, no change	1
2021-02-02	02/234	1943	78	Female	Married/Co-habiting	Muganda	Kitetika	Secondary education		Housewife/husband	High Blood Pressure	0	0	0	1	0	0	0	0		02/234	02	2021-02-02	Patient		Yes, A change	No, No change	No, no change	No, no change	No, no change	No, no change	No, no change	No, no change	1	0-1(normal cognition)	02/234	01/010		Patient		Yes, a change	No, no change	No, no change	No no change	No, No change	No, no change	No, no change	No, no change	1
2021-02-02	02/235	1959	62	Male	Married/Co-habiting	Muganda	Kiwumulo	Secondary education		Paid or self-employment(full time)	High Blood Pressure	0	0	0	1	0	0	0	0		02/235	02	2021-02-02	Patient		No, no change	No, No change	No, no change	No, no change	No, no change	No, no change	No, no change	No, no change	0	0-1(normal cognition)	02/235	01/010		Patient		Yes, a change	No, no change	No, no change	No no change	No, No change	No, no change	No, no change	No, no change	1
2021-02-02	02/236	1954	67	Male	Married/Co-habiting	Muganda	Kitetika	Secondary education		Housewife/husband	Other	0	0	0	0	0	0	0	1	None	02/236	02	2021-02-02	Patient		Yes, A change	No, No change	No, no change	No, no change	No, no change	No, no change	No, no change	No, no change	1	0-1(normal cognition)	02/236	01/011	2021-02-02	Patient		No, no change	No, no change	No, no change	No no change	No, No change	No, no change	No, no change	No, no change	1
2021-02-02	02/237	1960	61	Female	Married/Co-habiting	Muganda	Kitetika	No formal education		Housewife/husband	Other	0	0	0	0	0	0	0	1	None	02/237	02	2021-02-02	Patient		Yes, A change	No, No change	No, no change	No, no change	No, no change	No, no change	No, no change	No, no change	1	0-1(normal cognition)	02/237	01/011	2021-02-02	Patient		Yes, a change	No, no change	No, no change	No no change	No, No change	No, no change	No, no change	No, no change	1
2021-02-02	02/238	1949	72	Female	Widow/widower	Muganda	Kitetika	Secondary education		Voluntary employment (unpaid)	Other	0	0	0	0	0	0	0	1	None	02/238	02	2021-02-02	Patient		No, no change	No, No change	No, no change	No, no change	No, no change	No, no change	No, no change	No, no change	0	0-1(normal cognition)	02/238	01/011	2021-02-02	Patient		No, no change	No, no change	No, no change	No no change	No, No change	No, no change	No, no change	No, no change	0
2021-02-02	02/239	1949	72	Female	Widow/widower	Muganda	Kitetika	Primary education or less		Paid or self-employment(part time)	Other	0	0	0	0	0	0	0	1	PUD	02/239	02	2021-02-02	Patient		Yes, A change	No, No change	No, no change	No, no change	No, no change	No, no change	No, no change	No, no change	1	0-1(normal cognition)	02/239	01/011	2021-02-02	Patient		Yes, a change	No, no change	No, no change	No no change	No, No change	No, no change	No, no change	No, no change	1
2021-02-02	02/240	1960	61	Female	Widow/widower	Muganda	Kitetika	Primary education or less		Housewife/husband	HIV	1	0	0	0	0	0	0	0		02/240	02	2021-02-02	Patient		Yes, A change	No, No change	No, no change	No, no change	No, no change	Yes, a change	No, no change	No, no change	2	>/= 2 (cognitive impairment is likely to be present)	02/240	01/011	2021-02-02	Patient		No, no change	No, no change	Yes, a change	No no change	No, No change	No, no change	Yes a change	No, no change	2
2021-02-02	02/241	1961	60	Female	Widow/widower	Muganda		Primary education or less		Housewife/husband	Other	0	0	0	0	0	0	0	1	Muscle pains	02/241	02	2021-02-02	Patient		No, no change	No, No change	No, no change	No, no change	Yes, a change	No, no change	No, no change	No, no change	1	0-1(normal cognition)	02/241	01/011	2021-02-02	Patient		No, no change	No, no change	No, no change	No no change	Yes, a change	No, no change	No, no change	No, no change	1
2021-02-02	02/242	1953	68	Male	Separated/Divorced	Muganda	Kitetika	Secondary education		Unemployed	High Blood Pressure Other	0	0	0	1	0	0	0	1	Glucoma	02/242	02	2021-02-02	Patient		No, no change	No, No change	No, no change	No, no change	No, no change	No, no change	No, no change	No, no change	0	0-1(normal cognition)	02/242	01/011	2021-02-02	Patient		No, no change	No, no change	No, no change	Yes, a change	No, No change	No, no change	No, no change	No, no change	1
2021-02-02	02/243	1958	63	Female	Married/Co-habiting	Muganda	Kitetika	Primary education or less		Housewife/husband	High Blood Pressure	0	0	0	1	0	0	0	0		02/243	02	2021-02-02	Patient		Yes, A change	No, No change	No, no change	No, no change	No, no change	No, no change	No, no change	No, no change	1	0-1(normal cognition)	02/243	01/011	2021-02-02	Patient		No, no change	No, no change	No, no change	Yes, a change	No, No change	No, no change	No, no change	No, no change	1
2021-02-02	02/244	1959	62	Female	Married/Co-habiting	Muganda	Kitetika	Primary education or less		Paid or self-employment(full time)	Diabetes mellitus	0	0	0	0	0	0	1	0		02/244	02	2021-02-02	Patient		No, no change	No, No change	No, no change	No, no change	No, no change	No, no change	No, no change	No, no change	0	0-1(normal cognition)	02/244	01/011	2021-02-02	Patient		No, no change	No, no change	No, no change	No no change	No, No change	No, no change	No, no change	No, no change	0
2021-02-02	02/245	1950	71	Male	Married/Co-habiting	Muganda	Kitetika	Secondary education		Unemployed	Other	0	0	0	0	0	0	0	1	None	02/245	02	2021-02-03	Patient		No, no change	No, No change	No, no change	No, no change	No, no change	No, no change	No, no change	Yes, a change	1	0-1(normal cognition)	02/245	02/002	2021-02-03	Patient		No, no change	No, no change	No, no change	No no change	No, No change	No, no change	No, no change	No, no change	0
2021-02-03	02/246	1958	63	Female	Married/Co-habiting	Muganda	Kiwalimu	Secondary education		Housewife/husband	High Blood Pressure	0	0	0	1	0	0	0	0		02/246	02	2021-02-03	Patient		Yes, A change	No, No change	No, no change	No, no change	No, no change	No, no change	No, no change	No, no change	1	0-1(normal cognition)	02/246	01/002	2021-02-03	Patient		No, no change	No, no change	No, no change	No no change	No, No change	No, no change	No, no change	No, no change	0
2021-02-03	02/247	1959	62	Male	Married/Co-habiting	Muganda	Kiwumulo	Secondary education		Housewife/husband	High Blood Pressure	0	0	0	1	0	0	0	0		02/247	02	2021-02-03	Patient		No, no change	No, No change	No, no change	No, no change	No, no change	No, no change	No, no change	No, no change	0	0-1(normal cognition)	02/247	01/002	2021-02-03	Patient		No, no change	No, no change	No, no change	No no change	No, No change	No, no change	No, no change	No, no change	0
2021-02-03	02/248	1950	71	Female	Widow/widower	Muganda	Kiwumulo	Secondary education		Unemployed	High Blood Pressure	0	0	0	1	0	0	0	0		02/248	02	2021-02-03	Informant	Grand mother	No, no change	No, No change	No, no change	No, no change	No, no change	No, no change	No, no change	No, no change	0	0-1(normal cognition)	02/248	01/002	2021-02-03	Informant	Grandmother	No, no change	No, no change	No, no change	No no change	No, No change	No, no change	No, no change	No, no change	0
2021-02-03	02/249	1958	63	Female	Married/Co-habiting	Muganda	Kiwumulo	Secondary education		Housewife/husband	Other	0	0	0	0	0	0	0	1	None	02/249	02	2021-02-03	Patient		No, no change	No, No change	No, no change	No, no change	No, no change	No, no change	No, no change	No, no change	0	0-1(normal cognition)	02/249	01/002	2021-02-03	Patient		No, no change	No, no change	No, no change	No no change	No, No change	No, no change	No, no change	No, no change	0
2021-02-03	02/250	1946	75	Male	Married/Co-habiting	Muganda	Kiwumulo	Tertiary/further education		Paid or self-employment(full time)	Other	0	0	0	0	0	0	0	1	None	02/250	02	2021-02-03	Patient		Yes, A change	No, No change	No, no change	No, no change	No, no change	No, no change	No, no change	No, no change	1	0-1(normal cognition)	02/250	01/002	2021-02-03	Patient		No, no change	No, no change	No, no change	No no change	No, No change	No, no change	No, no change	No, no change	0
2021-02-03	02/252	1957	64	Female	Married/Co-habiting	Muganda	Kiwumulo	Secondary education		Housewife/husband	Other	0	0	0	0	0	0	0	1	PUD	02/251	02	2021-02-03	Patient		Yes, A change	No, No change	No, no change	No, no change	No, no change	No, no change	No, no change	No, no change	1	0-1(normal cognition)	02/251	01/002	2021-02-03	Patient		No, no change	No, no change	No, no change	No no change	No, No change	No, no change	No, no change	Yes, a change	1
2021-02-03	02/252	1940	81	Male	Married/Co-habiting	Muganda	Kiwumulo	Tertiary/further education		Unemployed	High Blood Pressure Cardiovascular diseases like stroke	0	0	0	1	1	0	0	0		02/252	02	2021-02-03	Informant	Husband	Yes, A change	Yes, a change	Yes, a change	Yes, a change	Yes, a change	Yes, a change	Yes, a change	Yes, a change	8	>/= 2 (cognitive impairment is likely to be present)	02/252	01/002	2021-02-03	Informant	Husband	Yes, a change	Yes, a change	Yes, a change	Yes, a change	Yes, a change	Yes, a change	Yes a change	Yes, a change	8
2021-02-03	02/253	1929	92	Female	Widow/widower	Muganda	Kiwumulo	Primary education or less		Housewife/husband	Other	0	0	0	0	0	0	0	1	PUD	02/253	02	2021-02-03	Patient		Yes, A change	Yes, a change	No, no change	Yes, a change	No, no change	No, no change	Yes, a change	No, no change	4	>/= 2 (cognitive impairment is likely to be present)	02/253	01/002	2021-02-03	Patient		No, no change	No, no change	No, no change	Yes, a change	No, No change	No, no change	Yes a change	No, no change	2
2021-02-03	02/254	1947	74	Female	Widow/widower	Muganda	Kiwumulo	Primary education or less		Housewife/husband	High Blood Pressure	0	0	0	1	0	0	0	0		02/254	02	2021-02-03	Patient		Yes, A change	No, No change	No, no change	No, no change	No, no change	No, no change	No, no change	No, no change	1	0-1(normal cognition)	02/254	01/002	2021-02-03	Patient		No, no change	No, no change	No, no change	No no change	No, No change	No, no change	No, no change	No, no change	0
2021-02-03	02/255	1961	60	Female	Widow/widower	Muganda	Kiwumulo	Primary education or less		Housewife/husband	Other	0	0	0	0	0	0	0	1	None	02/255	02	2021-02-03	Patient		No, no change	No, No change	No, no change	No, no change	No, no change	No, no change	No, no change	No, no change	0	0-1(normal cognition)	02/255	01/002	2021-02-03	Patient		No, no change	No, no change	No, no change	No no change	No, No change	No, no change	No, no change	No, no change	0
2021-02-03	02/256	1948	73	Female	Widow/widower	Muganda	Kiwumulo	Primary education or less		Housewife/husband	Other	0	0	0	0	0	0	0	1	Muscle-skeleton pain	02/256	02	2021-02-03	Patient		No, no change	No, No change	No, no change	No, no change	No, no change	No, no change	No, no change	No, no change	0	0-1(normal cognition)	02/256	01/002	2021-02-03	Patient		No, no change	No, no change	No, no change	No no change	No, No change	No, no change	No, no change	Yes, a change	1
2021-02-03	02/257	1957	64	Female	Single/unmarried	Muganda	Kiwumulo	Primary education or less		Housewife/husband	High Blood Pressure	0	0	0	1	0	0	0	0		02/257	02	2021-02-03	Patient		Yes, A change	No, No change	No, no change	No, no change	No, no change	No, no change	No, no change	No, no change	1	0-1(normal cognition)	02/257	01/002	2021-02-03	Patient		No, no change	No, no change	No, no change	No no change	No, No change	No, no change	No, no change	No, no change	0
2021-02-03	02/258	1950	71	Female	Widow/widower	Mutooro	Kiwumulo	Secondary education		Housewife/husband	Other	0	0	0	0	0	0	0	1	Muscle-skeletal pain	02/258	02	2021-02-03	Patient		No, no change	No, No change	No, no change	No, no change	No, no change	No, no change	No, no change	No, no change	0	0-1(normal cognition)	02/258	01/002	2021-02-03	Patient		No, no change	No, no change	No, no change	No no change	No, No change	No, no change	No, no change	Yes, a change	1
2021-02-03	02/259	1949	72	Male	Widow/widower	Muganda	Kiwumulo	Tertiary/further education		Retired due to age-on pension	High Blood Pressure	0	0	0	1	0	0	0	0		02/259	02	2021-02-03	Patient		No, no change	No, No change	No, no change	No, no change	No, no change	No, no change	No, no change	No, no change	0	0-1(normal cognition)	02/259	01/002	2021-03-03	Patient		No, no change	No, no change	No, no change	No no change	No, No change	No, no change	No, no change	Yes, a change	1
2021-02-03	02/261	1959	62	Female	Married/Co-habiting	Muganda	Kiwumulo	Secondary education		Unemployed	Other	0	0	0	0	0	0	0	1	None	02/261	02	2021-02-03	Patient		No, no change	No, No change	No, no change	No, no change	No, no change	No, no change	No, no change	No, no change	0	0-1(normal cognition)	02/261	01/002	2021-02-03	Patient		No, no change	No, no change	No, no change	No no change	No, No change	No, no change	No, no change	No, no change	0
2021-02-03	02/262	1957	64	Female	Widow/widower	Muganda	Kiwumulo	Secondary education		Paid or self-employment(part time)	Other	0	0	0	0	0	0	0	1	Eye problems	02/262	02	2021-02-03	Patient		Yes, A change	No, No change	No, no change	No, no change	No, no change	No, no change	No, no change	No, no change	1	0-1(normal cognition)	02/262	01/002	2021-02-03	Patient		No, no change	No, no change	No, no change	No no change	No, No change	No, no change	No, no change	No, no change	0
2021-02-03	02/263	1943	78	Female	Single/unmarried	Muganda	Kiwumulo	No formal education		Housewife/husband	High Blood Pressure	0	0	0	1	0	0	0	0		02/263	02	2021-02-03	Patient		No, no change	No, No change	No, no change	No, no change	No, no change	No, no change	No, no change	No, no change	0	0-1(normal cognition)	02/263	01/002	2021-02-03	Patient		No, no change	No, no change	No, no change	No no change	No, No change	No, no change	No, no change	Yes, a change	1
2021-02-03	02/264	1947	74	Female	Widow/widower	Muganda	Kiwumulo	No formal education		Unemployed	Other	0	0	0	0	0	0	0	1	None	02/264	02	2021-02-03	Patient		No, no change	No, No change	No, no change	No, no change	No, no change	No, no change	No, no change	No, no change	0	0-1(normal cognition)	02/264	01/002	2021-02-03	Patient		No, no change	No, no change	No, no change	No no change	No, No change	No, no change	No, no change	Yes, a change	1
2021-02-03	02/265	1956	65	Male	Married/Co-habiting	Muganda	Kiwumulo	Secondary education		Unemployed	High Blood Pressure	0	0	0	1	0	0	0	0		02/265	02	2021-02-03	Patient		No, no change	No, No change	No, no change	No, no change	No, no change	No, no change	No, no change	No, no change	0	0-1(normal cognition)	02/265	01/002	2021-02-03	Patient		No, no change	No, no change	No, no change	No no change	No, No change	No, no change	No, no change	No, no change	0
2021-02-04	02/266	1946	75	Female	Widow/widower	Muganda		No formal education		Unemployed	High Blood Pressure Cancer Other	0	0	1	1	0	0	0	1	POD & Asthma	02/266	02	2021-02-04	Patient		No, no change	No, No change	No, no change	Yes, a change	No, no change	No, no change	No, no change	No, no change	1	0-1(normal cognition)	02/266	01/012	2021-02-04	Patient		No, no change	No, no change	No, no change	Yes, a change	No, No change	No, no change	No, no change	No, no change	1
2021-02-04	02/267	1948	73	Female	Widow/widower	Muganda	Kitetika	Secondary education		Housewife/husband	High Blood Pressure	0	0	0	1	0	0	0	0		02/267	02	2021-02-04	Patient		No, no change	No, No change	No, no change	No, no change	No, no change	No, no change	No, no change	No, no change	0	0-1(normal cognition)	02/267	01/012	2021-02-04	Patient		No, no change	No, no change	No, no change	No no change	No, No change	No, no change	No, no change	No, no change	0
2021-02-04	02/268	1961	60	Female	Widow/widower	Muganda	Kitetika	Secondary education		Housewife/husband	High Blood Pressure	0	0	0	1	0	0	0	0		02/268	02	2021-02-04	Patient		No, no change	No, No change	No, no change	No, no change	No, no change	No, no change	No, no change	No, no change	0	0-1(normal cognition)	02/268	01/012	2021-02-04	Patient		No, no change	No, no change	No, no change	No no change	No, No change	No, no change	No, no change	No, no change	0
2021-02-04	02/269	1951	70	Female	Widow/widower	Muganda	Kitetika	Secondary education		Housewife/husband	Other	0	0	0	0	0	0	0	1	None	02/269	02	2021-02-04	Patient		No, no change	No, No change	No, no change	No, no change	No, no change	No, no change	No, no change	No, no change	0	0-1(normal cognition)	02/269	01/012	2021-02-04	Patient		No, no change	No, no change	No, no change	No no change	No, No change	No, no change	No, no change	No, no change	0
2021-02-04	02/270	1954	67	Female	Single/unmarried	Muganda	Kitetika	Tertiary/further education		Paid or self-employment(part time)	Other	0	0	0	0	0	0	0	1	PUD neuropathy	02/270	02	2021-02-04	Patient		No, no change	No, No change	No, no change	No, no change	No, no change	No, no change	No, no change	No, no change	0	0-1(normal cognition)	01/270	01/012	2021-02-04	Patient		No, no change	No, no change	No, no change	No no change	No, No change	No, no change	No, no change	Yes, a change	1
2021-02-04	02/271	1951	70	Female	Married/Co-habiting	Muganda	Kitetika	Secondary education		Paid or self-employment(part time)	Other	0	0	0	0	0	0	0	1	None	02/271	02	2021-02-04	Patient		No, no change	No, No change	No, no change	No, no change	No, no change	No, no change	No, no change	No, no change	0	0-1(normal cognition)	02/271	01/012	2021-02-04	Patient		No, no change	No, no change	No, no change	No no change	No, No change	No, no change	No, no change	No, no change	0
2021-02-04	02/272	1950	71	Female	Married/Co-habiting	Muganda	Kitetika	No formal education		Housewife/husband	Other	0	0	0	0	0	0	0	1	Eye problems	02/272	02	2021-02-04	Patient		No, no change	No, No change	No, no change	No, no change	No, no change	No, no change	No, no change	No, no change	0	0-1(normal cognition)	01/272	01/012	2021-02-04	Patient		No, no change	No, no change	No, no change	No no change	No, No change	No, no change	No, no change	No, no change	0
2021-02-04	02/273	1961	60	Female	Married/Co-habiting	Muganda	Kitetika	Secondary education		Voluntary employment (unpaid)	Other	0	0	0	0	0	0	0	1	PUD	02/273	02	2021-02-04	Patient		No, no change	No, No change	No, no change	No, no change	No, no change	No, no change	No, no change	No, no change	0	0-1(normal cognition)	01/273	01/012	2021-02-04	Patient		No, no change	No, no change	No, no change	No no change	No, No change	No, no change	No, no change	No, no change	0
2021-02-04	02/274	1952	69	Male	Single/unmarried	Iteso	Kitetika	Primary education or less		Unemployed	Other	0	0	0	0	0	0	0	1	Eye problems	02/274	02	2021-02-04	Patient		No, no change	No, No change	No, no change	No, no change	No, no change	No, no change	No, no change	No, no change	0	0-1(normal cognition)	01/274	01/012	2021-02-04	Patient		No, no change	No, no change	No, no change	No no change	No, No change	No, no change	No, no change	No, no change	0
2021-02-04	02/275	1948	73	Female	Single/unmarried	Muganda	Kitetika	Tertiary/further education		Housewife/husband	High Blood Pressure	0	0	0	1	0	0	0	0		02/275	02	2021-02-04	Patient		No, no change	No, No change	No, no change	No, no change	No, no change	No, no change	No, no change	No, no change	0	0-1(normal cognition)	01/275	01/012	2021-02-04	Patient		No, no change	No, no change	No, no change	No no change	No, No change	No, no change	No, no change	No, no change	0
2021-02-04	02/276	1954	67	Female	Married/Co-habiting	Muganda	Kitetika	Primary education or less		Housewife/husband	Other	0	0	0	0	0	0	0	1	Neuropathy	02/276	02	2021-02-04	Patient		No, no change	Yes, a change	No, no change	No, no change	No, no change	No, no change	No, no change	No, no change	1	0-1(normal cognition)	02/276	01/012	2021-02-04	Patient		No, no change	No, no change	No, no change	No no change	No, No change	No, no change	No, no change	No, no change	0
2021-02-04	02/277	1951	70	Female	Married/Co-habiting	Muganda	Kitetika	Primary education or less		Housewife/husband	Other	0	0	0	0	0	0	0	1	None	02/277	02	2021-02-04	Patient		No, no change	No, No change	No, no change	No, no change	No, no change	No, no change	No, no change	No, no change	0	0-1(normal cognition)	02/277	01/012	2021-02-04	Patient		No, no change	No, no change	No, no change	No no change	No, No change	No, no change	No, no change	No, no change	0
2021-02-04	02/278	1956	65	Female	Married/Co-habiting	Muganda	Kitetika	Primary education or less		Housewife/husband	High Blood Pressure	0	0	0	1	0	0	0	0		02/278	02	2021-02-04	Patient		No, no change	No, No change	No, no change	No, no change	No, no change	No, no change	No, no change	No, no change	0	0-1(normal cognition)	02/278	01/012	2021-02-04	Patient		No, no change	No, no change	No, no change	No no change	No, No change	No, no change	No, no change	No, no change	0
2021-02-04	02/279	1957	64	Male	Married/Co-habiting	Muganda	Kitetika	Secondary education		Housewife/husband	Other	0	0	0	0	0	0	0	1	None	02/279	02	2021-02-04	Patient		No, no change	No, No change	No, no change	No, no change	No, no change	No, no change	No, no change	No, no change	0	0-1(normal cognition)	02/279	01/012	2021-02-04	Patient		No, no change	No, no change	No, no change	No no change	No, No change	No, no change	No, no change	No, no change	0
2021-02-04	02/280	1958	63	Female	Married/Co-habiting	Muganda	Kitetika	Secondary education		Housewife/husband	Other	0	0	0	0	0	0	0	1	None	02/280	02	2021-02-04	Patient		No, no change	No, No change	No, no change	No, no change	No, no change	No, no change	No, no change	No, no change	0	0-1(normal cognition)	02/280	01/012	2021-02-04	Patient		No, no change	No, no change	No, no change	No no change	No, No change	No, no change	No, no change	No, no change	0
2021-02-04	02/281	1954	67	Male	Separated/Divorced	Muganda	Kitetika	Secondary education		Unemployed	Other	0	0	0	0	0	0	0	1	None	02/281	02	2021-02-04	Patient		No, no change	No, No change	No, no change	No, no change	No, no change	No, no change	No, no change	No, no change	0	0-1(normal cognition)	02/281	01/012	2021-02-04	Patient		No, no change	No, no change	No, no change	No no change	No, No change	No, no change	No, no change	No, no change	0
2021-02-04	02/282	1960	61	Male	Married/Co-habiting	muganda	kitetika	No formal education		Housewife/husband	High Blood Pressure	0	0	0	1	0	0	0	0		02/282	02	2021-02-04	Patient		No, no change	No, No change	No, no change	No, no change	No, no change	No, no change	No, no change	No, no change	0	0-1(normal cognition)	02/282	01/012	2021-02-04	Patient		No, no change	No, no change	No, no change	No no change	No, No change	No, no change	No, no change	No, no change	0
2021-02-04	02/283	1956	65	Female	Widow/widower	Muganda	Kitetika	Secondary education		Housewife/husband	Other	0	0	0	0	0	0	0	1		02/283	02	2021-02-04	Patient		No, no change	No, No change	No, no change	No, no change	No, no change	No, no change	No, no change	No, no change	0	0-1(normal cognition)	02/283	01/012	2021-02-04	Patient		No, no change	No, no change	No, no change	No no change	No, No change	No, no change	No, no change	No, no change	0
2021-05-02	02/284	1954	67	Female	Widow/widower	muganda	majoli	Primary education or less		Housewife/husband	HIV High Blood Pressure	1	0	0	1	0	0	0	0		02/284	02	2021-05-02	Patient		Yes, A change	No, No change	No, no change	No, no change	No, no change	No, no change	No, no change	No, no change	1	0-1(normal cognition)	02/284	01/001	2021-05-02	Patient		Yes, a change	No, no change	No, no change	No no change	No, No change	No, no change	No, no change	No, no change	1
2021-02-05	02/285	1955	66	Female	Widow/widower	muganda		Primary education or less		Housewife/husband	Other	0	0	0	0	0	0	0	1	PUD	022/285	02	2021-02-05	Patient		No, no change	No, No change	No, no change	No, no change	No, no change	No, no change	No, no change	No, no change	0	0-1(normal cognition)	02/285	01/001	2021-02-05	Patient		No, no change	No, no change	No, no change	No no change	No, No change	No, no change	No, no change	No, no change	0
2021-02-05	02/286	1948	73	Male	Married/Co-habiting	Muganda	Masooli	Tertiary/further education		Retired due to age-on pension	High Blood Pressure Other	0	0	0	1	0	0	0	1	PUD	02/286	02	2021-02-05	Patient		No, no change	No, No change	No, no change	No, no change	No, no change	No, no change	No, no change	No, no change	0	0-1(normal cognition)	02/286	01/001		Patient		No, no change	No, no change	No, no change	No no change	No, No change	No, no change	No, no change	No, no change	0
2021-02-05	02/287	1951	70	Female	Married/Co-habiting	Muganda	Masoli	No formal education		Unemployed	Other	0	0	0	0	0	0	0	1	Conguntritis	02/287	02	2021-02-05	Patient		No, no change	No, No change	No, no change	No, no change	No, no change	No, no change	No, no change	No, no change	0	0-1(normal cognition)	02/287	01/001	2021-02-05	Patient		No, no change	No, no change	No, no change	No no change	No, No change	No, no change	No, no change	No, no change	0
2021-02-05	02/288	1938	83	Female	Widow/widower	muganda	majoli	Primary education or less		Unemployed	High Blood Pressure	0	0	0	1	0	0	0	0		02/288	02	2021-02-05	Patient		Yes, A change	No, No change	No, no change	Yes, a change	No, no change	No, no change	Yes, a change	No, no change	3	>/= 2 (cognitive impairment is likely to be present)	02/288	01/001	2021-02-05	Patient		Yes, a change	No, no change	Yes, a change	Yes, a change	No, No change	Yes, a change	Yes a change	No, no change	5
2021-02-05	02/289	1956	65	Male	Single/unmarried	muganda	mujoli	Primary education or less		Unemployed	Other	0	0	0	0	0	0	0	1	PUD	02/289	02	2021-02-05	Patient		No, no change	No, No change	No, no change	No, no change	No, no change	No, no change	No, no change	No, no change	0	0-1(normal cognition)	02/289	01/001	2021-02-05	Patient		Yes, a change	Yes, a change	No, no change	No no change	No, No change	No, no change	No, no change	No, no change	2
2021-02-05	02/290	1940	81	Female	Widow/widower	Muganda	Masooli	Primary education or less		Unemployed	Other	0	0	0	0	0	0	0	1	PUD	02/290	02	2021-02-05	Patient		No, no change	No, No change	No, no change	No, no change	No, no change	No, no change	No, no change	No, no change	0	0-1(normal cognition)	2/290	01/001	2021-02-05	Patient		No, no change	No, no change	No, no change	No no change	No, No change	No, no change	No, no change	No, no change	0
2021-02-05	02/291	1938	83	Male	Married/Co-habiting	Muganda	Masoli	Secondary education		Unemployed	High Blood Pressure	0	0	0	1	0	0	0	0		02/291	02	2021-02-05	Patient		No, no change	No, No change	No, no change	No, no change	No, no change	No, no change	No, no change	No, no change	0	0-1(normal cognition)	02/29	01/001	2021-02-05	Patient		No, no change	No, no change	No, no change	No no change	No, No change	No, no change	No, no change	No, no change	0
2021-02-05	02/292	1955	66	Female	Married/Co-habiting	Muganda	Masoli	Primary education or less		Housewife/husband	High Blood Pressure Other	0	0	0	1	0	0	0	1	PUD	02/292	02	2021-02-05	Patient		No, no change	No, No change	No, no change	No, no change	No, no change	No, no change	No, no change	No, no change	0	0-1(normal cognition)	02/292	01/001	2021-02-05	Patient		No, no change	No, no change	No, no change	No no change	No, No change	No, no change	No, no change	No, no change	0
2021-03-05	02/293	1958	63	Female	Widow/widower	Muganda	Masoli	Primary education or less		Housewife/husband	Other	0	0	0	0	0	0	0	1	Neuropathy	02/293	02	2021-02-05	Patient		No, no change	No, No change	No, no change	No, no change	No, no change	No, no change	No, no change	No, no change	0	0-1(normal cognition)	02/293	01/001	2021-02-05	Patient		No, no change	No, no change	No, no change	No no change	No, No change	No, no change	No, no change	No, no change	0
2021-02-02	02/294	1940	81	Female	Widow/widower	Muganda	Nasoli	Primary education or less		Unemployed	High Blood Pressure Diabetes mellitus	0	0	0	1	0	0	1	0		02/294	02	2021-02-05	Patient		No, no change	No, No change	No, no change	No, no change	No, no change	No, no change	No, no change	No, no change	0	0-1(normal cognition)	02/294	01/001	2021-02-05	Patient		No, no change	No, no change	No, no change	No no change	No, No change	No, no change	No, no change	No, no change	0
2021-02-05	02/295	1961	60	Female	Widow/widower	Muganda	Masoli	Primary education or less		Unemployed	High Blood Pressure	0	0	0	1	0	0	0	0		02/295	02	2021-02-05	Patient		Yes, A change	No, No change	No, no change	No, no change	No, no change	No, no change	No, no change	No, no change	1	0-1(normal cognition)	02/295	01/001	2021-02-05	Patient		Yes, a change	No, no change	No, no change	No no change	No, No change	No, no change	No, no change	No, no change	1
2021-02-08	02/296	1918	103	Male	Widow/widower	Lugumbala	Mute kerezia	Primary education or less		Housewife/husband	Other	0	0	0	0	0	0	0	1	None	02/296	02	2021-02-08	Patient		No, no change	No, No change	No, no change	No, no change	No, no change	No, no change	No, no change	No, no change	0	0-1(normal cognition)	02/296	01/009	2021-02-08	Patient		No, no change	No, no change	No, no change	No no change	No, No change	No, no change	No, no change	No, no change	0
2021-02-08	02/297	1956	65	Female	Widow/widower	Muganda	Lutete	Primary education or less		Unemployed	High Blood Pressure	0	0	0	1	0	0	0	0		02/297	02	2021-02-08	Patient		No, no change	No, No change	No, no change	No, no change	No, no change	No, no change	No, no change	No, no change	0	0-1(normal cognition)	02/297	01/009	2021-02-08	Patient		No, no change	Yes, a change	No, no change	No no change	No, No change	No, no change	No, no change	No, no change	1
2021-02-08	02/298	1922	99	Female	Widow/widower	Muganda	Lutete	Primary education or less		Housewife/husband	High Blood Pressure	0	0	0	1	0	0	0	0		02/298	02	2021-03-08	Patient		No, no change	No, No change	No, no change	No, no change	Yes, a change	No, no change	Yes, a change	No, no change	2	>/= 2 (cognitive impairment is likely to be present)	02/298	01/009	2021-02-08	Patient		No, no change	No, no change	No, no change	No no change	No, No change	No, no change	Yes a change	N/A Don't know	1
2021-02-08	02/299	1943	78	Female	Widow/widower	Muganda	Lutete	Primary education or less		Housewife/husband	Other	0	0	0	0	0	0	0	1	PUD	02/229	02	2021-02-08	Both	Mother	No, no change	Yes, a change	No, no change	Yes, a change	No, no change	Yes, a change	Yes, a change	No, no change	4	>/= 2 (cognitive impairment is likely to be present)	02/299	01/009	2021-02-08	Patient		Yes, a change	Yes, a change	No, no change	Yes, a change	No, No change	Yes, a change	No, no change	No, no change	4
2021-02-08	02/300	1951	70	Female	Single/unmarried	Muganda	Lutete	Secondary education		Unemployed	High Blood Pressure	0	0	0	1	0	0	0	0		02/300	02	2021-02-08	Patient		No, no change	No, No change	No, no change	No, no change	No, no change	No, no change	No, no change	No, no change	0	0-1(normal cognition)	02/300	01/009	2021-02-08	Patient		No, no change	No, no change	No, no change	No no change	No, No change	No, no change	No, no change	No, no change	0
2021-02-08	02/301	1952	69	Female	Widow/widower	Muganda	Lutete	Secondary education		Housewife/husband	Other	0	0	0	0	0	0	0	1	None	02/301	02	2021-02-08	Patient		No, no change	No, No change	No, no change	No, no change	No, no change	No, no change	No, no change	No, no change	0	0-1(normal cognition)	02/301	01/009	2021-02-08	Patient		No, no change	No, no change	No, no change	No no change	No, No change	No, no change	No, no change	No, no change	0
2021-02-08	02/302	1946	75	Female	Widow/widower	Muganda	Lutete	Secondary education		Housewife/husband	High Blood Pressure	0	0	0	1	0	0	0	0		02/302	02	2021-02-08	Patient		No, no change	No, No change	No, no change	No, no change	No, no change	No, no change	No, no change	No, no change	0	0-1(normal cognition)	02/302	01/009	2021-02-08	Patient		No, no change	No, no change	No, no change	No no change	No, No change	No, no change	No, no change	No, no change	0
2021-02-08	02/303	1941	80	Female	Widow/widower	Muganda	Lutete	Primary education or less		Housewife/husband	Other	0	0	0	0	0	0	0	1	None	02/303	02	2021-02-08	Patient		No, no change	No, No change	No, no change	Yes, a change	Yes, a change	Yes, a change	No, no change	No, no change	3	>/= 2 (cognitive impairment is likely to be present)	02/303	01/009	2021-02-08	Patient		No, no change	No, no change	No, no change	Yes, a change	Yes, a change	Yes, a change	No, no change	No, no change	3
2021-02-08	02/304	1946	75	Female	Widow/widower	Muganda	Lutete	Primary education or less		Retired due to age-on pension	High Blood Pressure Diabetes mellitus	0	0	0	1	0	0	1	0		02/304	02	2021-02-08	Patient		No, no change	No, No change	No, no change	No, no change	No, no change	No, no change	No, no change	No, no change	0	0-1(normal cognition)	02/304	01/009	2021-02-08	Patient		No, no change	No, no change	No, no change	No no change	No, No change	No, no change	No, no change	No, no change	0
2021-02-08	02/305	1956	65	Female	Married/Co-habiting	Muganda	Lutete	Secondary education		Housewife/husband	Other	0	0	0	0	0	0	0	1	None	02/305	02	2021-02-08	Patient		No, no change	No, No change	No, no change	No, no change	No, no change	No, no change	No, no change	No, no change	0	0-1(normal cognition)	02/305	01/009	2021-02-08	Patient		No, no change	No, no change	No, no change	No no change	No, No change	No, no change	No, no change	No, no change	0
2021-02-08	02/306	1949	72	Male	Married/Co-habiting	Muganda	Lutete	Secondary education		Retired due to age-on pension	Other	0	0	0	0	0	0	0	1	Eye problems	02/306	02	2021-02-08	Informant	Husband	Yes, A change	No, No change	No, no change	No, no change	No, no change	No, no change	No, no change	No, no change	1	0-1(normal cognition)	02/306	01/009	2021-02-08	Informant	Husband	No, no change	No, no change	No, no change	No no change	No, No change	No, no change	Yes a change	No, no change	1
2021-02-08	02/307	1926	95	Female	Widow/widower	Muganda	Lutete	Secondary education		Housewife/husband	High Blood Pressure Cardiovascular diseases like stroke Diabetes mellitus	0	0	0	1	1	0	1	0		02/307	02	2021-02-08	Informant	Grand mother	No, no change	No, No change	No, no change	No, no change	No, no change	No, no change	No, no change	No, no change	0	0-1(normal cognition)	02/307	01/009	2021-02-08	Informant	Grand mother	No, no change	No, no change	No, no change	No no change	No, No change	No, no change	No, no change	No, no change	0
2021-02-08	02/308	1956	65	Female	Married/Co-habiting	Muganda	Lutete	Secondary education		Unemployed	Cancer High Blood Pressure	0	0	1	1	0	0	0	0		02/308	02	2021-02-08	Both	Grand mother	No, no change	No, No change	No, no change	No, no change	No, no change	No, no change	No, no change	No, no change	0	0-1(normal cognition)	02/308	01/009	2021-02-08	Both	Grand mother	No, no change	No, no change	No, no change	No no change	No, No change	No, no change	No, no change	No, no change	0
2021-02-08	02/309	1960	61	Female	Single/unmarried	Muganda	Lutete	Primary education or less		Housewife/husband	Other	0	0	0	0	0	0	0	1	None	02/309	02	2021-02-10	Patient		No, no change	No, No change	No, no change	No, no change	No, no change	No, no change	No, no change	No, no change	0	0-1(normal cognition)	02/309	01/009	2021-02-10	Patient		No, no change	No, no change	No, no change	No no change	No, No change	No, no change	No, no change	No, no change	0
2021-02-10	02/310	1949	72	Female	Married/Co-habiting	Muganda	Lutete	Secondary education		Housewife/husband	Other	0	0	0	0	0	0	0	1	PUD	02/310	02	2021-02-10	Patient		No, no change	No, No change	No, no change	No, no change	No, no change	No, no change	No, no change	Yes, a change	1	0-1(normal cognition)	02/310	01/006	2021-02-10	Patient		No, no change	No, no change	No, no change	No no change	No, No change	No, no change	No, no change	No, no change	0
2021-02-10	02/311	1946	75	Male	Married/Co-habiting	Muganda	Lutete	Secondary education		Unemployed	Other	0	0	0	0	0	0	0	1	Anteitis	02/311	02	2021-02-10	Patient		No, no change	No, No change	No, no change	No, no change	No, no change	No, no change	No, no change	No, no change	0	0-1(normal cognition)	02/311	01/006	2021-02-10	Patient		No, no change	No, no change	No, no change	No no change	No, No change	No, no change	No, no change	No, no change	0
2021-02-10	02/312	1956	65	Female	Widow/widower	Muganda	Lutete	Primary education or less		Housewife/husband	Other	0	0	0	0	0	0	0	1	None	02/312	02	2021-02-10	Patient		No, no change	No, No change	No, no change	No, no change	No, no change	No, no change	No, no change	No, no change	0	0-1(normal cognition)	02/312	01/006	2021-02-10	Patient		No, no change	No, no change	No, no change	No no change	No, No change	No, no change	No, no change	No, no change	0
2021-02-10	02/313	1953	68	Female	Single/unmarried	Muganda	Lutete	Primary education or less		Unemployed	High Blood Pressure	0	0	0	1	0	0	0	0		02/313	02	2021-02-10	Patient		No, no change	No, No change	No, no change	No, no change	No, no change	No, no change	No, no change	No, no change	0	0-1(normal cognition)	02/313	01/006	2021-02-10	Patient		No, no change	No, no change	No, no change	No no change	No, No change	No, no change	No, no change	No, no change	0
2021-02-10	02/314	1937	84	Female	Separated/Divorced	Muganda	Lutete	No formal education		Unemployed	High Blood Pressure Diabetes mellitus	0	0	0	1	0	0	1	0		02/314	02	2021-02-10	Patient		No, no change	No, No change	No, no change	No, no change	No, no change	No, no change	No, no change	No, no change	0	0-1(normal cognition)	02/314	01/006	2021-02-10	Patient		No, no change	No, no change	No, no change	No no change	No, No change	No, no change	No, no change	No, no change	0
2021-02-10	02/315	1940	81	Female	Widow/widower	Muganda	Lutete	Primary education or less		Housewife/husband	High Blood Pressure Other	0	0	0	1	0	0	0	1	PUD	02/315	02	2021-02-10	Patient		No, no change	No, No change	No, no change	No, no change	No, no change	No, no change	No, no change	Yes, a change	1	0-1(normal cognition)	02/315	01/006	2021-02-10	Patient		No, no change	No, no change	No, no change	No no change	No, No change	No, no change	No, no change	No, no change	0
2021-02-10	02/316	1952	69	Female	Married/Co-habiting	Muganda	Lutete	Secondary education		Housewife/husband	Other	0	0	0	0	0	0	0	1	Arthritis	02/316	02	2021-02-10	Patient		Yes, A change	No, No change	No, no change	No, no change	No, no change	No, no change	No, no change	No, no change	1	0-1(normal cognition)	02/316	01/006	2021-02-10	Patient		Yes, a change	No, no change	No, no change	No no change	No, No change	No, no change	No, no change	No, no change	1
2021-02-10	02/317	1950	71	Female	Married/Co-habiting	Muganda	Lutete	Secondary education		Unemployed	Other	0	0	0	0	0	0	0	1	None	02/317	02	2021-02-10	Patient		No, no change	No, No change	No, no change	No, no change	No, no change	No, no change	No, no change	No, no change	0	0-1(normal cognition)	02/317	01/006	2021-02-10	Patient		No, no change	No, no change	No, no change	No no change	No, No change	No, no change	No, no change	No, no change	0
2021-02-10	02/318	1959	62	Female	Single/unmarried	Muganda	Lutete	Primary education or less		Unemployed	Other	0	0	0	0	0	0	0	1	Muscle pains	02/318	02	2021-02-10	Patient		No, no change	No, No change	No, no change	No, no change	No, no change	No, no change	No, no change	No, no change	0	0-1(normal cognition)	02/218	01/006	2021-02-10	Patient		No, no change	No, no change	No, no change	No no change	No, No change	No, no change	No, no change	No, no change	0
2021-02-10	02/319	1956	65	Female	Married/Co-habiting	Muganda	Lutete	Primary education or less		Voluntary employment (unpaid)	High Blood Pressure	0	0	0	1	0	0	0	0		02/319	02	2021-02-10	Patient		No, no change	No, No change	No, no change	No, no change	No, no change	No, no change	No, no change	No, no change	0	0-1(normal cognition)	02/319	01/006	2021-02-10	Patient		No, no change	No, no change	No, no change	No no change	No, No change	No, no change	No, no change	No, no change	0
2021-02-10	02/320	1946	75	Female	Widow/widower	Muganda	Lutete	Secondary education		Unemployed	Other	0	0	0	0	0	0	0	1	None	02/320	02	2021-02-10	Patient		No, no change	No, No change	No, no change	No, no change	No, no change	No, no change	No, no change	No, no change	0	0-1(normal cognition)	02/310	01/006	2021-02-10	Patient		No, no change	No, no change	No, no change	No no change	No, No change	No, no change	No, no change	No, no change	0
2021-02-10	02/321	1958	63	Female	Widow/widower	Muganda	Lutete	Tertiary/further education		Paid or self-employment(part time)	Other	0	0	0	0	0	0	0	1	None	02/321	02	2021-02-10	Patient		No, no change	No, No change	No, no change	No, no change	No, no change	No, no change	Yes, a change	No, no change	1	0-1(normal cognition)	02/321	01/006	2021-02-10	Patient		No, no change	No, no change	No, no change	No no change	No, No change	No, no change	Yes a change	No, no change	1
2021-02-10	02/322	1960	61	Male	Married/Co-habiting	Muganda	Lutete	Secondary education		Unemployed	Other	0	0	0	0	0	0	0	1	None	02/322	02	2021-02-10	Patient		No, no change	No, No change	No, no change	No, no change	No, no change	No, no change	No, no change	No, no change	0	0-1(normal cognition)	02/322	01/006	2021-03-11	Patient		No, no change	No, no change	No, no change	No no change	No, No change	No, no change	No, no change	No, no change	0
2021-02-10	02/323	1940	81	Female	Widow/widower	Muganda	Lutete	Primary education or less		Unemployed	High Blood Pressure Cardiovascular diseases like stroke	0	0	0	1	1	0	0	0		02/323	02	2021-02-10	Both	Daughter	No, no change	No, No change	No, no change	No, no change	No, no change	No, no change	No, no change	Yes, a change	1	0-1(normal cognition)	02/323	01/006	2021-02-10	Both	Daughter	No, no change	No, no change	No, no change	No no change	No, No change	Yes, a change	No, no change	No, no change	1
2021-02-10	02/324	1944	77	Female	Widow/widower	Muganda	Lutete	Secondary education		Retired due to age - NOT on pension	Other	0	0	0	0	0	0	0	1	None	02/324	02	2021-02-10	Patient		No, no change	No, No change	No, no change	No, no change	No, no change	No, no change	No, no change	Yes, a change	1	0-1(normal cognition)	02/324	01/006	2021-02-11	Patient		No, no change	No, no change	No, no change	No no change	No, No change	Yes, a change	No, no change	No, no change	1
2021-02-11	02/325	1927	94	Female	Widow/widower	Muganda	Lutete	Secondary education		Unemployed	High Blood Pressure Diabetes mellitus	0	0	0	1	0	0	1	0		01/325	02	2021-02-11	Informant	Mama	No, no change	No, No change	No, no change	No, no change	No, no change	No, no change	No, no change	No, no change	0	0-1(normal cognition)	02/325	01/006	2021-02-11	Informant	Mother	No, no change	No, no change	No, no change	No no change	No, No change	No, no change	No, no change	No, no change	0
2021-02-11	02/326	1949	72	Female	Widow/widower	Muganda	Kitetika	Secondary education		Unemployed	High Blood Pressure	0	0	0	1	0	0	0	0		02/326	02	2021-02-11	Patient		No, no change	No, No change	No, no change	No, no change	No, no change	No, no change	No, no change	Yes, a change	1	0-1(normal cognition)	02/326	01/006	2021-02-11	Patient		Yes, a change	No, no change	No, no change	No no change	No, No change	No, no change	No, no change	No, no change	1
2021-02-11	02/327	1947	74	Male	Married/Co-habiting	Muganda	Kitetika	Tertiary/further education		Voluntary employment (unpaid)	Other	0	0	0	0	0	0	0	1	None	02/327	02	2021-02-11	Patient		No, no change	No, No change	No, no change	No, no change	No, no change	No, no change	No, no change	No, no change	0	0-1(normal cognition)	02/327	01/006	2021-02-11	Patient		No, no change	No, no change	No, no change	No no change	No, No change	No, no change	No, no change	No, no change	0
2021-02-11	02/328	1936	85	Female	Widow/widower	Muganda	Lutete	Primary education or less		Unemployed	High Blood Pressure Cardiovascular diseases like stroke Other	0	0	0	1	1	0	0	1	PUD	02/328	02	2021-02-11	Patient		No, no change	No, No change	No, no change	No, no change	Yes, a change	No, no change	Yes, a change	Yes, a change	3	>/= 2 (cognitive impairment is likely to be present)	02/328	01/006	2021-02-11	Patient		No, no change	No, no change	No, no change	No no change	Yes, a change	Yes, a change	No, no change	Yes, a change	3
2021-02-11	02/329	1947	74	Male	Married/Co-habiting	Muganda	Kitetika	Primary education or less		Voluntary employment (unpaid)	Other	0	0	0	0	0	0	0	1	None	02/329	02	2021-02-11	Patient		No, no change	No, No change	No, no change	No, no change	No, no change	No, no change	No, no change	No, no change	0	0-1(normal cognition)	02/329	01/006	2021-02-11	Patient		No, no change	No, no change	No, no change	No no change	No, No change	No, no change	No, no change	No, no change	0
2021-02-11	02/330	1954	67	Female	Widow/widower	Muganda	Kitetika	Secondary education		Unemployed	Other	0	0	0	0	0	0	0	1	None	02/330	02	2021-02-18	Patient		No, no change	No, No change	No, no change	No, no change	No, no change	No, no change	No, no change	Yes, a change	1	0-1(normal cognition)	02/330	01/006	2021-02-11	Patient		No, no change	No, no change	No, no change	No no change	No, No change	No, no change	No, no change	Yes, a change	1
2021-02-11	02/331	1951	70	Female	Married/Co-habiting	Muganda	Kitetika	Primary education or less		Housewife/husband	High Blood Pressure Other	0	0	0	1	0	0	0	1	PUD	02/331	02	2021-02-11	Patient		No, no change	No, No change	No, no change	No, no change	No, no change	No, no change	No, no change	Yes, a change	1	0-1(normal cognition)	02/331	01/006	2021-02-11	Patient		No, no change	No, no change	No, no change	No no change	No, No change	No, no change	No, no change	Yes, a change	1
2021-02-11	02/332	1931	90	Male	Married/Co-habiting	Muganda	Kitetika	Secondary education		Unemployed	Other	0	0	0	0	0	0	0	1	None	02/332	02	2021-02-11	Informant	Father	Yes, A change	Yes, a change	Yes, a change	Yes, a change	Yes, a change	Yes, a change	No, no change	Yes, a change	7	>/= 2 (cognitive impairment is likely to be present)	02/332	01/006	2021-02-11	Patient		Yes, a change	Yes, a change	Yes, a change	Yes, a change	Yes, a change	Yes, a change	No, no change	Yes, a change	7
2021-02-11	02/333	1937	84	Female	Widow/widower	Muganda	Kitetika	Primary education or less		Unemployed	High Blood Pressure Diabetes mellitus	0	0	0	1	0	0	1	0		02/333	02	2021-02-11	Both	Mother	No, no change	No, No change	Yes, a change	No, no change	Yes, a change	No, no change	No, no change	N/A Don't know	3	>/= 2 (cognitive impairment is likely to be present)	02/333	01/006	2021-02-18	Both	Maama	No, no change	No, no change	Yes, a change	No no change	Yes, a change	No, no change	No, no change	Yes, a change	3
2021-02-12	02/334	1951	70	Female	Married/Co-habiting	Muganda	Kitetika	Primary education or less		Unemployed	High Blood Pressure	0	0	0	1	0	0	0	0		02/334	02	2021-02-11	Patient		No, no change	No, No change	No, no change	No, no change	No, no change	No, no change	No, no change	No, no change	0	0-1(normal cognition)	02/334	01/006	2021-02-11	Patient		No, no change	No, no change	No, no change	No no change	No, No change	No, no change	No, no change	Yes, a change	0
2021-02-12	02/335	1956	65	Female	Widow/widower	Muganda	Masoli	Primary education or less		Unemployed	High Blood Pressure	0	0	0	1	0	0	0	0		02/335	02	2021-02-12	Patient		No, no change	No, No change	No, no change	No, no change	No, no change	No, no change	No, no change	Yes, a change	1	0-1(normal cognition)	02/335	01/006	2021-02-12	Patient		No, no change	No, no change	No, no change	No no change	No, No change	No, no change	No, no change	No, no change	0
2021-02-12	02/336	1952	69	Female	Widow/widower	Muganda	Musoli	No formal education		Unemployed	High Blood Pressure	0	0	0	1	0	0	0	0		02/336	02	2021-02-12	Informant	Sister in law	No, no change	No, No change	No, no change	No, no change	No, no change	Yes, a change	No, no change	No, no change	1	0-1(normal cognition)	02/336	01/006	2021-02-19	Informant	Sister in law	No, no change	No, no change	No, no change	No no change	No, No change	No, no change	No, no change	No, no change	0
2021-03-12	02/337	1947	74	Female	Widow/widower	Muganda	Musoli	Tertiary/further education		Retired due to age-on pension	High Blood Pressure	0	0	0	1	0	0	0	0		02/337	02	2021-02-12	Patient		No, no change	No, No change	No, no change	No, no change	No, no change	No, no change	No, no change	No, no change	0	0-1(normal cognition)	02/337	O1/001	2021-02-12	Patient		No, no change	No, no change	No, no change	No no change	No, No change	No, no change	Yes a change	No, no change	1
2021-02-12	02/338	1950	71	Female	Widow/widower	Muganda	Masoli	Tertiary/further education		Retired due to age - NOT on pension	Other	0	0	0	0	0	0	0	1	Dental problems	02/338	02	2021-02-12	Patient		No, no change	No, No change	No, no change	No, no change	No, no change	No, no change	No, no change	Yes, a change	1	0-1(normal cognition)	02/338	01/001	2021-02-12	Patient		No, no change	No, no change	No, no change	No no change	No, No change	No, no change	No, no change	No, no change	0
2021-02-12	02/339	1935	86	Female	Widow/widower	Muganda	Masoli	Primary education or less		Unemployed	High Blood Pressure Other	0	0	0	1	0	0	0	1		02/339	02	2021-02-12	Patient		No, no change	No, No change	No, no change	No, no change	No, no change	No, no change	No, no change	No, no change	0	0-1(normal cognition)	02/339	01/001	2021-02-12	Patient		No, no change	No, no change	No, no change	No no change	No, No change	No, no change	No, no change	No, no change	0
2021-02-12	02/340	1954	67	Male	Widow/widower	Muganda	Masoli	Tertiary/further education		Retired due to age-on pension	High Blood Pressure	0	0	0	1	0	0	0	0		02/340	02	2021-02-12	Patient		No, no change	No, No change	No, no change	No, no change	No, no change	No, no change	No, no change	No, no change	0	0-1(normal cognition)	02/340	01/001	2021-02-12	Patient		No, no change	No, no change	No, no change	No no change	No, No change	No, no change	No, no change	No, no change	0
2021-02-12	02/341	1954	67	Female	Widow/widower	Musoga	Masoli	No formal education		Unemployed	Other	0	0	0	0	0	0	0	1	None	02/341	02	2021-02-12	Patient		No, no change	No, No change	No, no change	No, no change	No, no change	No, no change	No, no change	Yes, a change	1	0-1(normal cognition)	02/341	01/001	2021-02-12	Patient		No, no change	Yes, a change	No, no change	No no change	No, No change	No, no change	Yes a change	No, no change	2
2021-02-12	02/342	1949	72	Female	Widow/widower	Muganda	Masooli	Secondary education		Unemployed	High Blood Pressure	0	0	0	1	0	0	0	0		02/342	02	2021-02-12	Patient		No, no change	No, No change	No, no change	No, no change	No, no change	No, no change	No, no change	Yes, a change	1	0-1(normal cognition)	02/342	01/001	2021-02-12	Patient		No, no change	No, no change	No, no change	No no change	No, No change	No, no change	No, no change	No, no change	0
2021-02-15	02/343	1951	70	Female	Married/Co-habiting	Muganda	Lutete	Primary education or less		Housewife/husband	High Blood Pressure	0	0	0	1	0	0	0	0		02/343	02	2021-02-15	Patient		No, no change	No, No change	No, no change	No, no change	No, no change	No, no change	No, no change	No, no change	0	0-1(normal cognition)	02/343	01/009	2021-02-15	Patient		No, no change	No, no change	No, no change	No no change	No, No change	No, no change	No, no change	No, no change	0
2021-02-15	02/344	1943	78	Male	Married/Co-habiting	Muganda	Lutete	Tertiary/further education		Retired due to age - NOT on pension	High Blood Pressure	0	0	0	1	0	0	0	0		02/344	02	2021-02-15	Patient		No, no change	No, No change	No, no change	No, no change	No, no change	No, no change	No, no change	No, no change	0	0-1(normal cognition)	02/344	01/009	2021-02-15	Patient		No, no change	No, no change	No, no change	No no change	No, No change	No, no change	No, no change	No, no change	0
2021-02-15	02/345	1961	60	Female	Married/Co-habiting	Muganda	Lutete	Primary education or less		Housewife/husband	Other	0	0	0	0	0	0	0	1	None	02/345	02	2021-02-15	Patient		No, no change	No, No change	No, no change	No, no change	No, no change	No, no change	No, no change	No, no change	0	0-1(normal cognition)	02/345	01/009	2021-02-15	Patient		No, no change	No, no change	No, no change	No no change	No, No change	No, no change	No, no change	No, no change	0
2021-02-15	02/346	1956	65	Male	Married/Co-habiting	Muganda	Lutete	Tertiary/further education		Retired due to age-on pension	High Blood Pressure	0	0	0	1	0	0	0	0		02/346	02	2021-02-15	Patient		No, no change	No, No change	No, no change	No, no change	No, no change	No, no change	No, no change	No, no change	0	0-1(normal cognition)	02/346	01/009	2021-02-15	Patient		No, no change	No, no change	No, no change	No no change	No, No change	No, no change	No, no change	No, no change	0
2021-02-16	02/347	1955	66	Female	Widow/widower	Muganda		Tertiary/further education		Housewife/husband	High Blood Pressure Other	0	0	0	1	0	0	0	1	02/347	02	02	2021-02-16	Patient		No, no change	No, No change	No, no change	No, no change	No, no change	No, no change	No, no change	Yes, a change	1	0-1(normal cognition)	02/347	01/010	2021-02-16	Patient		No, no change	No, no change	No, no change	No no change	No, No change	No, no change	No, no change	No, no change	0
2021-02-16	02/348	1940	81	Female	Widow/widower	Muganda	Kitetika	No formal education		Unemployed	Other	0	0	0	0	0	0	0	1		02/348	02	2021-02-16	Informant	Mama	Yes, A change	Yes, a change	Yes, a change	Yes, a change	Yes, a change	Yes, a change	Yes, a change	Yes, a change	8	>/= 2 (cognitive impairment is likely to be present)	02/348	01/010	2021-02-16	Informant	Mother	Yes, a change	Yes, a change	Yes, a change	Yes, a change	Yes, a change	Yes, a change	Yes a change	Yes, a change	8
2021-02-16	02/349	1930	91	Female	Widow/widower	Muganda	Kitetika	Tertiary/further education		Housewife/husband	High Blood Pressure Diabetes mellitus	0	0	0	1	0	0	1	0		02/349	02	2021-02-16	Patient		No, no change	No, No change	No, no change	No, no change	No, no change	No, no change	No, no change	No, no change	0	0-1(normal cognition)	02/349	01/010	2021-02-16	Patient		No, no change	No, no change	No, no change	No no change	No, No change	No, no change	No, no change	No, no change	0
2021-02-16	02/350	1957	64	Female	Widow/widower	Muganda	Kitetika	Secondary education		Housewife/husband	Other	0	0	0	0	0	0	0	1	None	02/350	02	2021-02-16	Patient		No, no change	No, No change	No, no change	No, no change	No, no change	No, no change	No, no change	No, no change	0	0-1(normal cognition)	02/350	01/010	2021-02-16	Patient		No, no change	No, no change	No, no change	No no change	No, No change	No, no change	No, no change	No, no change	0
2021-02-16	02/351	1955	66	Male	Married/Co-habiting	Muganda	Kitetika	Primary education or less		Voluntary employment (unpaid)	Cancer Diabetes mellitus	0	0	1	0	0	0	1	0		02/351	02	2021-02-16	Patient		No, no change	No, No change	No, no change	No, no change	No, no change	No, no change	No, no change	No, no change	0	0-1(normal cognition)	02/351	01/010	2021-02-16	Patient		No, no change	No, no change	No, no change	No no change	No, No change	No, no change	No, no change	No, no change	0
2021-02-16	02/352	1940	81	Male	Married/Co-habiting	Muganda	Kitetika	Secondary education		Paid or self-employment(part time)	Other	0	0	0	0	0	0	0	1	None	02/352	02	2021-02-16	Patient		No, no change	No, No change	No, no change	No, no change	No, no change	No, no change	No, no change	Yes, a change	1	0-1(normal cognition)	02/352	01/010	2021-02-16	Patient		No, no change	No, no change	No, no change	No no change	No, No change	No, no change	No, no change	No, no change	0
2021-02-16	02/353	1960	61	Female	Married/Co-habiting	Muganda	Kitetika	Primary education or less		Housewife/husband	Other	0	0	0	0	0	0	0	1	None	02/353	02	2021-02-16	Patient		No, no change	No, No change	No, no change	No, no change	No, no change	No, no change	No, no change	Yes, a change	1	0-1(normal cognition)	02/353	01/010	2021-02-16	Patient		No, no change	No, no change	No, no change	No no change	No, No change	No, no change	Yes a change	No, no change	1
2021-02-16	02/354	1958	63	Male	Married/Co-habiting	Muganda	Kitetika	Secondary education		Housewife/husband	Other	0	0	0	0	0	0	0	1	None	02/354	02	2021-02-16	Patient		Yes, A change	No, No change	No, no change	No, no change	No, no change	Yes, a change	Yes, a change	No, no change	3	>/= 2 (cognitive impairment is likely to be present)	02/354	01/010	2021-02-16	Patient		No, no change	No, no change	No, no change	No no change	No, No change	No, no change	Yes a change	Yes, a change	2
2021-02-16	02/355	1932	89	Female	Widow/widower	Muganda	Kitetika	Primary education or less		Housewife/husband	Other	0	0	0	0	0	0	0	1	None	02/355	02	2021-02-16	Patient		No, no change	No, No change	No, no change	Yes, a change	No, no change	No, no change	No, no change	Yes, a change	2	>/= 2 (cognitive impairment is likely to be present)	02/355	01/010	2021-02-16	Patient		No, no change	No, no change	No, no change	Yes, a change	Yes, a change	Yes, a change	Yes a change	Yes, a change	5
2021-02-16	02/356	1955	66	Female	Widow/widower	Muganda	Kitetika	Secondary education		Housewife/husband	Other	0	0	0	0	0	0	0	1	None	02/356	02	2021-02-16	Patient		No, no change	No, No change	No, no change	No, no change	No, no change	No, no change	No, no change	No, no change	0	0-1(normal cognition)	02/356	01/010	2021-02-16	Patient		No, no change	No, no change	No, no change	No no change	No, No change	No, no change	No, no change	No, no change	0
2021-02-16	02/357	1960	61	Female	Widow/widower	Muganda	Kitetika	Secondary education		Housewife/husband	Other	0	0	0	0	0	0	0	1	None	02/357	02	2021-02-16	Patient		No, no change	No, No change	No, no change	No, no change	No, no change	No, no change	No, no change	Yes, a change	1	0-1(normal cognition)	02/357	01/010	2021-02-16	Patient		No, no change	Yes, a change	No, no change	No no change	No, No change	No, no change	No, no change	No, no change	1
2021-02-16	02/358	1958	63	Female	Widow/widower	Muganda	Kitetika	Secondary education		Housewife/husband	High Blood Pressure	0	0	0	1	0	0	0	0		02/358	02	2021-02-16	Patient		No, no change	No, No change	No, no change	No, no change	No, no change	No, no change	No, no change	Yes, a change	1	0-1(normal cognition)	02/358	01/010	2021-02-16	Patient		No, no change	No, no change	No, no change	No no change	No, No change	No, no change	No, no change	No, no change	0
2021-02-16	02/359	1953	68	Female	Widow/widower	Muganda	Kitetika	Primary education or less		Housewife/husband	Other	0	0	0	0	0	0	0	1	None	02/359	02	2021-02-16	Both	Mother -in- law	No, no change	No, No change	No, no change	No, no change	No, no change	No, no change	No, no change	No, no change	0	0-1(normal cognition)	02/359	01/010	2021-02-16	Both	Mother-in-law	No, no change	Yes, a change	No, no change	No no change	No, No change	No, no change	No, no change	No, no change	1
2021-02-16	02/360	1950	71	Male	Single/unmarried	Muganda	Kitetika	No formal education		Unemployed	Other	0	0	0	0	0	0	0	1	None	02/360	02	2021-02-16	Patient		No, no change	No, No change	No, no change	No, no change	No, no change	No, no change	No, no change	Yes, a change	1	0-1(normal cognition)	02/360	01/010	2021-02-16	Patient		No, no change	No, no change	No, no change	No no change	No, No change	No, no change	No, no change	No, no change	0
2021-02-15	02/361	1956	65	Female	Widow/widower	Muganda	Lutete	No formal education		Unemployed	High Blood Pressure	0	0	0	1	0	0	0	0		02/361	02	2021-02-15	Patient		No, no change	No, No change	No, no change	No, no change	No, no change	No, no change	No, no change	No, no change	0	0-1(normal cognition)	02/361	01/010	2021-02-15	Patient		No, no change	No, no change	No, no change	No no change	No, No change	No, no change	No, no change	No, no change	0
2021-02-17	02/362	1945	76	Male	Married/Co-habiting	Mukonjo	Kitetika	Secondary education		Paid or self-employment(part time)	High Blood Pressure	0	0	0	1	0	0	0	0		02/362	02	2021-02-17	Patient		No, no change	No, No change	No, no change	No, no change	No, no change	No, no change	No, no change	No, no change	0	0-1(normal cognition)	03/362	01/006	2021-02-17	Patient		No, no change	No, no change	No, no change	No no change	No, No change	No, no change	No, no change	No, no change	0
2021-02-17	02/363	1950	71	Female	Married/Co-habiting	Muganda	Kitetika	Primary education or less		Housewife/husband	Other	0	0	0	0	0	0	0	1	None	02/363	02	2021-02-17	Patient		No, no change	No, No change	No, no change	No, no change	No, no change	No, no change	No, no change	No, no change	0	0-1(normal cognition)	02/363	01/006	2021-02-17	Patient		No, no change	No, no change	No, no change	No no change	No, No change	No, no change	No, no change	No, no change	0
2021-02-17	02/364	1948	73	Male	Married/Co-habiting	Muganda	Kitetika	Secondary education		Unemployed	High Blood Pressure Diabetes mellitus Other	0	0	0	1	0	0	1	1		02/364	02	2021-02-17	Patient		No, no change	No, No change	No, no change	No, no change	No, no change	No, no change	No, no change	No, no change	0	0-1(normal cognition)	02/364	01/006	2021-02-17	Patient		Yes, a change	No, no change	No, no change	No no change	No, No change	No, no change	No, no change	No, no change	1
2021-02-17	02/365	1958	63	Female	Widow/widower	Muganda	Kitetika	Primary education or less		Housewife/husband	High Blood Pressure	0	0	0	1	0	0	0	0		02/365	02	2021-02-17	Patient		No, no change	No, No change	No, no change	No, no change	No, no change	No, no change	No, no change	No, no change	0	0-1(normal cognition)	02/365	01/006	2021-02-17	Patient		No, no change	No, no change	No, no change	No no change	No, No change	No, no change	No, no change	No, no change	0
2021-02-17	02/366	1954	67	Female	Widow/widower	Muganda	Kitetika	No formal education		Unemployed	High Blood Pressure Diabetes mellitus	0	0	0	1	0	0	1	0		02/366	02	2021-02-17	Patient		No, no change	No, No change	No, no change	No, no change	No, no change	No, no change	No, no change	No, no change	0	0-1(normal cognition)	02/366	01/006	2021-02-17	Patient		No, no change	No, no change	No, no change	No no change	No, No change	No, no change	No, no change	No, no change	0
2021-02-17	02/367	1960	61	Female	Single/unmarried	Muganda	Kitetika	Secondary education		Housewife/husband	Other	0	0	0	0	0	0	0	1	None	02/367	02	2021-02-17	Patient		N/A don't know	No, No change	No, no change	No, no change	No, no change	No, no change	No, no change	No, no change	0	0-1(normal cognition)	02/367	01/006	2021-02-17	Patient		No, no change	No, no change	No, no change	No no change	No, No change	No, no change	No, no change	No, no change	0
2021-02-17	02/368	1939	82	Female	Single/unmarried	Muganda	Kitetika	Tertiary/further education		Retired due to age-on pension	High Blood Pressure	0	0	0	1	0	0	0	0		02/368	02	2021-02-17	Patient		No, no change	No, No change	No, no change	No, no change	No, no change	No, no change	No, no change	No, no change	0	0-1(normal cognition)	02/368	01/006	2021-02-17	Patient		No, no change	No, no change	No, no change	No no change	No, No change	No, no change	No, no change	No, no change	0
2021-02-17	02/369	1960	61	Male	Single/unmarried	Muganda	Kitetika	Secondary education		Paid or self-employment(part time)	Other	0	0	0	0	0	0	0	1	None	02/369	02	2021-02-17	Patient		No, no change	No, No change	No, no change	No, no change	No, no change	No, no change	No, no change	No, no change	0	0-1(normal cognition)	02/369	01/006	2021-02-17	Patient		No, no change	No, no change	No, no change	No no change	No, No change	No, no change	No, no change	No, no change	0
2021-02-17	02/370	1960	61	Male	Single/unmarried	Muganda	Kitetika	Secondary education		Paid or self-employment(part time)	Other	0	0	0	0	0	0	0	1	None	02/370	02	2021-02-17	Patient		No, no change	No, No change	No, no change	No, no change	No, no change	No, no change	No, no change	No, no change	0	0-1(normal cognition)	02/370	01/006	2021-02-17	Patient		No, no change	No, no change	No, no change	No no change	No, No change	No, no change	No, no change	No, no change	0
2021-02-18	02/371	1959	62	Female	Married/Co-habiting	Muganda	Kitetika	Primary education or less		Housewife/husband	High Blood Pressure	0	0	0	1	0	0	0	0		02/371	02	2021-02-18	Patient		No, no change	No, No change	No, no change	No, no change	No, no change	No, no change	No, no change	Yes, a change	1	0-1(normal cognition)	02/371	01/012	2021-02-18	Patient		No, no change	No, no change	No, no change	No no change	No, No change	No, no change	No, no change	Yes, a change	1
2021-02-18	02/372	1960	61	Male	Married/Co-habiting	Muganda	Kitetika	Secondary education		Unemployed	Other	0	0	0	0	0	0	0	1	None	02/372	02	2021-02-18	Patient		No, no change	No, No change	No, no change	No, no change	No, no change	No, no change	No, no change	No, no change	0	0-1(normal cognition)	02/372	01/012	2021-02-18	Patient		No, no change	No, no change	No, no change	No no change	No, No change	No, no change	No, no change	No, no change	0
2021-02-18	02/373	1958	63	Male	Married/Co-habiting	Muganda	Kitetika	Secondary education		Housewife/husband	Other	0	0	0	0	0	0	0	1	None	02/373	02	2021-02-18	Patient		No, no change	No, No change	No, no change	No, no change	No, no change	No, no change	No, no change	No, no change	0	0-1(normal cognition)	02/373	01/012	2021-02-18	Patient		No, no change	No, no change	No, no change	No no change	No, No change	No, no change	No, no change	No, no change	0
2021-02-18	02/374	1948	73	Male	Married/Co-habiting	Muganda	Kitetika	Tertiary/further education		Paid or self-employment(part time)	Other	0	0	0	0	0	0	0	1	None	02/374	02	2021-02-18	Patient		No, no change	No, No change	No, no change	No, no change	No, no change	No, no change	No, no change	No, no change	0	0-1(normal cognition)	02/374	01/012	2021-02-18	Patient		No, no change	No, no change	No, no change	No no change	No, No change	No, no change	No, no change	No, no change	0
2021-02-18	02/375	1955	66	Female	Widow/widower	Muganda	Kitetika	Secondary education		Housewife/husband	Other	0	0	0	0	0	0	0	1	None	02/375	02	2021-02-18	Patient		No, no change	No, No change	No, no change	No, no change	No, no change	No, no change	No, no change	No, no change	0	0-1(normal cognition)	02/375	01/012	2021-02-18	Patient		No, no change	No, no change	No, no change	No no change	No, No change	No, no change	No, no change	No, no change	0
2021-02-18	02/376	1956	65	Female	Widow/widower	Muganda	Kitetika	Secondary education		Housewife/husband	Other	0	0	0	0	0	0	0	1	None	02/376	02	2021-02-18	Patient		No, no change	No, No change	No, no change	No, no change	No, no change	No, no change	No, no change	No, no change	0	0-1(normal cognition)	02/376	01/012	2021-02-18	Patient		No, no change	No, no change	No, no change	No no change	No, No change	No, no change	No, no change	Yes, a change	0
2021-02-18	02/377	1948	73	Male	Married/Co-habiting	Muganda	Kitetika	Tertiary/further education		Retired due to age - NOT on pension	High Blood Pressure Diabetes mellitus Other	0	0	0	1	0	0	1	1	PUD	02/377	02	2021-03-18	Patient		No, no change	No, No change	No, no change	No, no change	No, no change	No, no change	No, no change	No, no change	0	0-1(normal cognition)	02/377	01/012	2021-02-18	Patient		No, no change	No, no change	No, no change	No no change	No, No change	No, no change	No, no change	No, no change	0
2021-03-18	02/378	1942	79	Male	Single/unmarried	Mutoro	Kitetika	Primary education or less		Unemployed	Other	0	0	0	0	0	0	0	1	None	02/378	02	2021-02-18	Patient		No, no change	No, No change	No, no change	No, no change	No, no change	No, no change	No, no change	Yes, a change	1	0-1(normal cognition)	02/378	01/012	2021-02-18	Patient		No, no change	No, no change	No, no change	No no change	No, No change	No, no change	No, no change	No, no change	1
2021-02-18	02/379	1950	71	Female	Widow/widower	Muganda	Kitetika	No formal education		Unemployed	Other	0	0	0	0	0	0	0	1	None	02/379	02	2021-02-18	Patient		No, no change	No, No change	No, no change	No, no change	No, no change	No, no change	No, no change	No, no change	0	0-1(normal cognition)	02/379	01/012	2021-02-18	Patient		No, no change	No, no change	No, no change	No no change	No, No change	No, no change	No, no change	No, no change	0
2021-02-18	02/380	1940	81	Female	Widow/widower	Muganda	Kitetika	Primary education or less		Housewife/husband	Cardiovascular diseases like stroke	0	0	0	0	1	0	0	0		02/380	02	2021-02-18	Patient		No, no change	No, No change	No, no change	No, no change	Yes, a change	No, no change	No, no change	No, no change	1	0-1(normal cognition)	02/380	01/012	2021-02-18	Patient		No, no change	No, no change	No, no change	No no change	No, No change	No, no change	No, no change	Yes, a change	1
2021-02-19	02/381	1949	72	Female	Widow/widower	Muganda	Masooli	Secondary education		Unemployed	High Blood Pressure	0	0	0	1	0	0	0	0		02/381	02	2021-02-19	Patient		No, no change	No, No change	No, no change	No, no change	No, no change	No, no change	No, no change	No, no change	0	0-1(normal cognition)	02/381	01/001	2021-02-19	Patient		No, no change	No, no change	No, no change	No no change	No, No change	No, no change	No, no change	No, no change	0
2021-02-19	02/382	1945	76	Female	Widow/widower	Muganda	Masooli	Primary education or less		Unemployed	High Blood Pressure Diabetes mellitus	0	0	0	1	0	0	1	0		02/382	02	2021-02-19	Patient		No, no change	No, No change	No, no change	No, no change	No, no change	No, no change	No, no change	No, no change	0	0-1(normal cognition)	02/382	01/001	2021-02-19	Patient		No, no change	No, no change	No, no change	No no change	No, No change	No, no change	No, no change	No, no change	0
2021-02-19	02/383	1946	75	Female	Widow/widower	Muganda	Masooli	Primary education or less		Housewife/husband	High Blood Pressure Other	0	0	0	1	0	0	0	1	PUD	02/383	02	2021-02-19	Patient		No, no change	No, No change	No, no change	No, no change	No, no change	No, no change	No, no change	No, no change	0	0-1(normal cognition)	02/383	01/001	2021-02-19	Patient		No, no change	No, no change	No, no change	No no change	No, No change	No, no change	No, no change	No, no change	0
2021-02-19	02/384	1961	60	Female	Widow/widower	Muganda	Masooli	Primary education or less		Housewife/husband	High Blood Pressure Diabetes mellitus Other	0	0	0	1	0	0	1	1		02/384	02	2021-02-19	Patient		No, no change	No, No change	No, no change	No, no change	No, no change	No, no change	No, no change	No, no change	0	0-1(normal cognition)	02/384	01/001	2021-02-19	Patient		No, no change	No, no change	No, no change	No no change	No, No change	No, no change	No, no change	No, no change	0
2021-02-25	02/385	1954	67	Male	Widow/widower	Muganda	Kitetika	No formal education		Unemployed	High Blood Pressure	0	0	0	1	0	0	0	0		02/385	02	2021-02-25	Patient		No, no change	No, No change	No, no change	No, no change	No, no change	Yes, a change	No, no change	No, no change	1	0-1(normal cognition)	02/385	01/012	2021-02-25	Patient		No, no change	No, no change	No, no change	No no change	No, No change	Yes, a change	No, no change	No, no change	1
2021-02-03	03/029	1949	72	Female	Widow/widower	Muganda	Seta	Primary education or less		Unemployed	High Blood Pressure	0	0	0	1	0	0	0	0		02/029	01	2021-02-03	Patient		No, no change	No, No change	No, no change	No, no change	No, no change	No, no change	No, no change	No, no change	0	0-1(normal cognition)	02/029	01/003	2021-02-03	Patient		No, no change	No, no change	No, no change	No no change	No, No change	No, no change	No, no change	No, no change	0
2021-02-03	03/036	1953	68	Female	Separated/Divorced	Muganda	Seta	Primary education or less		Paid or self-employment(part time)	Other	0	0	0	0	0	0	0	1	Arthritis	02/036	01	2021-02-03	Patient		No, no change	No, No change	No, no change	No, no change	No, no change	No, no change	No, no change	No, no change	0	0-1(normal cognition)	02/036	01/003	2021-02-03	Patient		No, no change	No, no change	No, no change	No no change	No, No change	No, no change	No, no change	No, no change	0
2021-02-02	1947	1945	76	Female	Widow/widower	Muganda	Kito/ magere	Primary education or less		Housewife/husband	High Blood Pressure	0	0	0	1	0	0	0	0		02/022	01	2021-02-02	Patient		No, no change	No, No change	No, no change	No, no change	No, no change	No, no change	No, no change	Yes, a change	1	0-1(normal cognition)	02/022	01/004	2021-02-02	Patient		Yes, a change	No, no change	No, no change	No no change	No, No change	No, no change	Yes a change	No, no change	2
2021-02-10	20/102	1961	60	Female	Widow/widower	Muganda	Seeta	No formal education		Unemployed	Other	0	0	0	0	0	0	0	1	None	02/102	01	2021-02-10	Patient		No, no change	No, No change	No, no change	No, no change	Yes, a change	No, no change	No, no change	No, no change	1	0-1(normal cognition)	02/102	01/003	2021-02-10	Patient		No, no change	No, no change	No, no change	No no change	Yes, a change	No, no change	No, no change	No, no change	1
2021-02-22	22/200	1950	71	Female	Separated/Divorced	Muganda	Kiwalimu	Primary education or less		Unemployed	High Blood Pressure	0	0	0	1	0	0	0	0		02/200	02	2020-10-22	Patient		No, no change	No, No change	No, no change	No, no change	No, no change	No, no change	No, no change	No, no change	0	0-1(normal cognition)	02/200	01/002	2020-10-22	Patient		No, no change	No, no change	No, no change	No no change	No, No change	No, no change	No, no change	No, no change	0
[truncated: 17 more columns]
